# Supplementary material for: Genomic characterization and virulence of Streptococcus suis serotype 7 sequence type 373 of clonal complex 94
Source: Vet Res. 2025 Jun 23;56:125. doi: 10.1186/s13567-025-01562-4 (PMC12186334; doi:10.1186/s13567-025-01562-4)
Supplement: Supplementary file 1 — Additional file 1. Virulence-associated genes present in Streptococcus suis ST373. [file 13567_2025_1562_MOESM1_ESM.xlsx]

## Sheet: Sheet1
Additional file 1. Virulence-associated genes present in Streptococcus suis ST373
Virulence Factor/Marker	Locus tag	Reference	STC2826	GX69	2016UMN574.9	2016UMN578.4	2016UMN835.2	2016UMN1250.1	2017KSU1528.8	2018WUSS017	2018WUSS020	2018WUSS025	2019WUSS017	2019WUSS018	2019WUSS019	2019WUSS020	40446	40447	40459	40470	WUSS255	WUSS316	WUSS318	WUSS382	WUSS401	PZVF
cbp40omp40 (SpaA/collagen-binding protein)	ZY05719_09965	ZY05719	0	0	0	0	0	0	0	0	0	0	0	0	0	0	0	0	0	0	0	0	0	0	0	Yes
Factor H binding protein I (fhb-I)	SSU05_0272	05ZYH33	0	0	0	0	0	0	0	0	0	0	0	0	0	0	0	0	0	0	0	0	0	0	0	Yes
Factor H binding protein II or Adhesin P (fhb-II/fhbp/sadP)	SSU0253	P1/7	0	0	0	0	0	0	0	0	0	0	0	0	0	0	0	0	0	0	0	0	0	0	0	Yes
Hemolysin (Hhly3)	ZY05719_04470	ZY05719	0	0	0	0	0	0	0	0	0	0	0	0	0	0	0	1	0	0	0	0	0	0	0	Yes
Hyaluronate lyase (hylA)	SSU1050	P1/7	1	1	1	1	1	1	0	1	1	1	1	1	1	1	1	0	0	1	1	1	1	1	1	Yes
IdeS (Mac family protein)	SSU0496	P1/7	1	1	1	1	1	1	1	1	1	1	1	1	1	1	1	1	1	1	1	1	1	1	1	Yes
IgdE (IgG degrading enzyme (Cysteine protease))	SSU1616	P1/7	0	0	0	0	0	0	0	0	0	0	0	0	0	0	0	0	0	0	0	0	0	0	0	Yes
Muramidase-released protein (mrp)	SSU0706	P1/7	0	0	0	0	0	0	0	0	0	0	0	0	0	0	0	0	0	0	0	0	0	0	0	Yes
NeuB	SSU0535	P1/7	0	0	0	0	0	0	0	0	0	0	0	0	0	0	0	0	0	0	0	0	0	0	0	Yes
NisK	SSUSC84_0810/0811	SC84	0	0	0	0	0	0	0	0	0	0	0	0	0	0	0	0	0	0	0	0	0	0	0	Yes
NisR	SSUSC84_0810/0811	SC84	0	0	0	0	0	0	0	0	0	0	0	0	0	0	0	0	0	0	0	0	0	0	0	Yes
PnuC-nicotinamide mononucleotide transporter	ZY05719_09355	ZY05719	0	0	0	0	0	0	0	0	0	0	0	0	0	0	0	0	0	0	0	0	0	0	0	Yes
rfeA (RTX toxin)	ZY05719_00995	ZY05719	1	1	1	1	1	1	1	1	1	1	1	1	1	1	1	1	1	1	1	1	1	1	1	Yes
Rgg	SSGZ1_1813	GZ1	0	0	0	0	0	0	0	0	0	0	0	0	0	0	0	0	0	0	0	0	0	0	0	Yes
Suilysin (sly)	SSU1231	P1/7	1	1	1	1	1	1	1	1	1	1	1	1	1	1	1	1	1	1	1	1	1	1	1	Yes
SP1	SSU05_0942	05ZYH33	1	1	1	1	1	1	1	1	1	1	1	1	1	1	1	1	1	1	1	1	1	1	1	Yes
sbp-1		P1/7	0	0	0	0	0	0	0	0	0	0	0	0	0	0	0	0	0	0	0	0	0	0	0	Yes
sbp-2		P1/7	0	0	0	0	0	0	0	0	0	0	0	0	0	0	0	0	0	0	0	0	0	0	0	Yes
tran (transcriptional Regulator )	ZY05719_02295	ZY05719	1	1	1	1	1	1	1	1	1	1	1	1	1	1	1	1	1	1	1	1	1	1	1	Yes
IgA zinc metalloprotease (zmpC)	SSU0879	P1/7	1	1	1	1	1	1	1	1	1	1	1	1	1	1	1	1	1	1	1	1	1	1	1	Yes
6-phosphogluconate- dehydrogenase	SSU1541	P1/7	1	1	1	1	1	1	1	1	1	1	1	1	1	1	1	1	1	1	1	1	1	1	1
Adhesion protein (Lipoprotein 103)	SSU0308	P1/7	1	1	1	1	1	1	1	1	1	1	1	1	1	1	1	1	1	1	1	1	1	1	1
1910HK	SSU05_1911	05ZYH33	1	1	1	1	1	1	1	1	1	1	1	1	1	1	1	1	1	1	1	1	1	1	1
1910HR	SSU05_1910	05ZYH33	1	1	1	1	1	1	1	1	1	1	1	1	1	1	1	1	1	1	1	1	1	1	1
abpb	SSU05_1387	05ZYH33	1	1	1	1	1	1	1	1	1	1	1	1	1	1	1	1	1	1	1	1	1	1	1
AdcR	SSU0112	P1/7	1	1	1	1	1	1	1	1	1	1	1	1	1	1	1	1	1	1	1	1	1	1	1
Amylopullulanase	SSU1849	P1/7	1	1	1	1	1	1	1	1	1	1	1	1	1	1	1	1	1	1	1	1	1	1	1
Arginine deiminase system	SSU0580	P1/7	1	1	1	1	1	1	1	1	1	1	1	1	1	1	1	1	1	1	1	1	1	1	1
autolysin (atl)	SSU1127	P1/7	1	1	1	1	1	1	1	1	1	1	1	1	1	1	1	1	1	1	1	1	1	1	1
CcpA	SSU1202	P1/7	1	1	1	1	1	1	1	1	1	1	1	1	1	1	1	1	1	1	1	1	1	1	1
cdd gene	SSU0935	P1/7	1	1	1	1	1	1	1	1	1	1	1	1	1	1	1	1	1	1	1	1	1	1	1
CiaR	SSU0944/0945	P1/7	1	1	1	1	1	1	1	1	1	1	1	1	1	1	1	1	1	1	1	1	1	1	1
CiaH	SSU0944/0945	P1/7	1	1	1	1	1	1	1	1	1	1	1	1	1	1	1	1	1	1	1	1	1	1	1
Collagenase	SSU0457	P1/7	1	1	1	1	1	1	1	1	1	1	1	1	1	1	1	1	1	1	1	1	1	1	1
CovR	SSU1191	P1/7	1	1	1	1	1	1	1	1	1	1	1	1	1	1	1	1	1	1	1	1	1	1	1
Dipeptidylpeptidase IV	SSU0187	P1/7	1	1	1	1	1	1	1	1	1	1	1	1	0	1	1	1	1	1	1	1	1	1	1
DltA	SSU0596	P1/7	1	1	1	1	1	1	1	0	0	0	1	1	1	1	1	1	1	1	1	1	1	1	1
Dpr	SSU1500	P1/7	1	1	1	1	1	1	1	1	1	1	1	1	1	1	1	1	1	1	1	1	1	1	1
Endo-b-N- acetylglucosaminidase D (endo D)	SSU1715	P1/7	1	1	1	1	1	1	1	1	1	1	1	1	1	1	1	1	1	1	1	1	1	1	1
Enolase	SSU1320	P1/7	1	1	1	1	1	1	1	1	1	1	1	1	1	1	1	1	1	1	1	1	1	1	1
Extracellular protein factor (epf)	SSU0171	P1/7	0	0	0	0	0	0	0	0	0	0	0	0	0	0	0	0	0	0	0	0	0	0	0
Fbps	SSU1311	P1/7	1	1	1	1	1	1	1	1	1	1	1	1	1	1	1	1	1	1	1	1	1	1	1
FeoB	SSU1237	P1/7	1	1	1	1	1	1	1	1	1	1	1	1	1	1	1	1	1	1	1	1	1	1	1
Fur	SSU0289	P1/7	1	1	1	1	1	1	1	1	1	1	1	1	1	1	1	1	1	1	1	1	1	1	1
Glyceraldehyde-3-phosphate dehydrogenase (GAPDH)	SSU0153	P1/7	1	1	1	1	1	1	1	1	1	1	1	1	1	1	1	1	1	1	1	1	1	1	1
gh92	ZY05719_09100	ZY05719	1	1	1	1	1	1	1	1	1	1	1	1	1	1	1	1	1	1	1	1	1	1	1
Glutamate dehydrogenase	SSU0234	P1/7	1	1	1	1	1	1	1	1	1	1	1	1	1	1	1	1	1	1	1	1	1	1	1
Glutamine synthetase	SSU0157	P1/7	1	1	1	1	1	1	1	1	1	1	1	1	1	1	1	1	1	1	1	1	1	1	1
gpmA-38 KDa protein	SSU1451	P1/7	1	1	1	1	1	1	1	1	1	1	1	1	1	1	1	1	1	1	1	1	1	1	1
gtfA gene	SSU1369	P1/7	1	1	1	1	1	1	1	1	1	1	1	1	1	1	1	1	1	1	1	1	1	1	1
guaA gene	SSU0816	P1/7	1	1	1	1	1	1	1	1	1	1	1	1	1	1	1	1	1	1	1	1	1	1	1
guaB gene	SSU1960	P1/7	1	1	1	1	1	1	1	1	1	1	1	1	1	1	1	1	1	1	1	1	1	1	1
HP0245	SSGZ1_0222	GZ1	1	1	1	1	1	1	1	1	1	1	1	1	1	1	1	1	1	1	1	1	1	1	1
HP1717	B9H01_08285	SC19	1	1	1	1	1	1	1	1	1	1	1	1	1	1	1	1	1	1	1	1	1	1	1
Histidine triad protein (Htps)	SSU0309	P1/7	1	1	1	1	1	1	1	1	1	1	1	1	1	1	1	1	1	1	1	1	1	1	1
ihk gene	SSGZ1_1491	GZ1	1	1	1	1	1	1	1	1	1	1	1	1	1	1	1	1	1	1	1	1	1	1	1
irr gene	SSGZ1_1492	GZ1	1	1	1	1	1	1	1	1	1	1	1	1	1	1	1	1	1	1	1	1	1	1	1
Lgt gene	SSU1418	P1/7	1	1	1	1	1	1	1	1	1	1	1	1	1	1	1	1	1	1	1	1	1	1	1
lmb gene	SSU0308	P1/7	1	1	1	1	1	1	1	1	1	1	1	1	1	1	1	1	1	1	1	1	1	1	1
lspA-Lipoprotein signal peptidase	SSU0731	P1/7	1	1	1	1	1	1	1	1	1	1	1	1	1	1	1	1	1	1	1	1	1	1	1
LuxS gene	SSU0376	P1/7	1	1	1	1	1	1	1	1	1	1	1	1	1	1	1	1	1	1	1	1	1	1	1
manN gene	SSU1585	P1/7	1	1	1	1	1	1	1	1	1	1	1	1	1	1	1	1	1	1	1	1	1	1	1
mannose-specific EIIAB	SSGZ1_1603	GZ1	1	1	1	1	1	1	1	1	1	1	1	1	1	1	1	1	1	1	1	1	1	1	1
nadR gene	SSGZ1_1789	GZ1	0	0	0	0	0	0	0	0	0	0	0	0	0	0	0	0	0	0	0	0	0	0	0
ofs-Serum opacity factor	SSGZ1_	GZ1	1	1	1	1	1	1	1	1	1	1	1	1	1	1	1	1	1	1	1	1	1	1	1
OppA	ERS156200_01863	BM197a	1	1	1	1	1	1	1	1	1	1	1	1	1	1	1	1	1	1	1	1	1	1	1
putative peptidase	SSU0458	P1/7	1	1	1	1	1	1	1	1	1	1	1	1	1	1	1	1	1	1	1	1	1	1	1
Permease	SSU0501	P1/7	1	1	1	1	1	1	1	1	1	1	1	1	1	1	1	1	1	1	1	1	1	1	1
Permease	SSU0835	P1/7	1	1	1	1	1	1	1	1	1	1	1	1	1	1	1	1	1	1	1	1	1	1	1
PgdA	SSU1448	P1/7	1	1	1	1	1	1	1	1	1	1	1	1	1	1	1	1	1	1	1	1	1	1	1
prsA	SSU05_1238	05ZYH33	1	1	1	1	1	1	1	1	1	1	1	1	1	1	1	1	1	1	1	1	1	1	1
purA gene	SSU1758	P1/7	1	1	1	1	1	1	1	1	1	1	1	1	1	1	1	1	1	1	1	1	1	1	1
purD gene	SSU0032	P1/7	1	1	1	1	1	1	1	1	1	1	1	1	1	1	1	1	1	1	1	1	1	1	1
RevS	SSGZ1_1897	GZ1	0	0	0	0	0	0	0	0	0	0	0	0	0	0	0	0	0	0	0	0	0	0	0
salK	SSU05_0944/0943	05ZYH33	0	0	0	0	0	0	0	0	0	0	0	0	0	0	0	0	0	0	0	0	0	0	0
salR	SSU05_0944/0943	05ZYH33	0	0	0	0	0	0	0	0	0	0	0	0	0	0	0	0	0	0	0	0	0	0	0
Surface antigen one (sao)	SSU1201	P1/7	1	1	1	1	1	1	1	1	1	1	1	1	1	1	1	1	1	1	1	1	1	1	1
scrB gene	SSU1619	P1/7	1	1	1	1	1	1	1	1	1	1	1	1	1	1	1	1	1	1	1	1	1	1	1
scrR gene	SSU1620	P1/7	1	1	1	1	1	1	1	1	1	1	1	1	1	1	1	1	1	1	1	1	1	1	1
SerS	SSGZ1_1607	GZ1	1	1	1	1	1	1	1	1	1	1	1	1	1	1	1	1	1	1	1	1	1	1	1
sntA	SSU05_2095	05ZYH33	1	1	1	1	1	1	1	1	1	1	1	1	1	1	1	1	1	1	1	1	1	1	1
Superoxide dismutase (sodA)	SSU1356	P1/7	1	1	1	1	1	1	1	1	1	1	1	1	1	1	1	1	1	1	1	1	1	1	1
SpyM3-0908	SSGZ1_0860	GZ1	1	1	1	1	1	1	1	1	1	1	1	1	1	1	1	1	1	1	1	1	1	1	1
Sortase A (srtA)	SSU0925	P1/7	1	1	1	1	1	1	1	1	1	1	1	1	1	1	1	1	1	1	1	1	1	1	1
srtB	SSU1881-SSU1883	P1/7	0	0	0	0	0	0	0	0	0	0	0	0	0	0	0	0	0	0	0	0	0	0	0
srtC	SSU1881-SSU1883	P1/7	0	0	0	0	0	0	0	0	0	0	0	0	0	0	0	0	0	0	0	0	0	0	0
srtD	SSU1881-SSU1883	P1/7	0	0	0	0	0	0	0	0	0	0	0	0	0	0	0	0	0	0	0	0	0	0	0
srtF pilus	SSU0428	P1/7	1	1	1	1	1	1	1	1	1	1	1	1	1	1	1	1	1	1	1	1	1	1	1
srtG pilus	SsuiDRAFT_2955	89/1591	0	0	0	0	0	0	0	0	0	0	0	0	0	0	0	0	0	0	0	0	0	0	0
ssa	SSU1143	P1/7	1	1	1	1	1	1	1	1	1	1	1	1	1	1	1	1	1	1	1	1	1	1	1
Ssads	SSGZ1_0885	GZ1	1	1	1	1	1	1	1	1	1	1	1	1	1	1	1	1	1	1	1	1	1	1	1
SsnA nuclease	SSU1760	P1/7	1	1	1	1	1	1	1	1	1	1	1	1	1	1	1	1	1	1	1	1	1	1	1
SspA	SSU0757	P1/7	1	1	1	1	1	1	1	1	1	1	1	1	1	1	1	1	1	1	1	1	1	1	1
SsPep	SSU05_0153	05ZYH33	1	1	1	1	1	1	1	1	1	1	1	1	1	1	1	1	1	1	1	1	1	1	1
SSU05_0473	SSGZ1_0422	GZ1	0	0	0	0	0	0	0	0	0	0	0	0	0	0	0	0	0	0	0	0	0	0	0
SSU05_1311	SSGZ1_1162	GZ1	1	1	1	1	1	1	1	1	1	1	1	1	1	1	1	1	1	1	1	1	1	1	1
SMU-61-like	SSU05_0053	05ZYH33	1	1	1	1	1	1	1	1	1	1	1	1	1	1	1	1	1	1	1	1	1	1	1
stp	SSGZ1_0380	GZ1	1	1	1	1	1	1	1	1	1	1	1	1	1	1	1	1	1	1	1	1	1	1	1
treR gene	SSGZ1_0213	GZ1	1	1	1	1	1	1	1	1	1	1	1	1	1	1	1	1	1	1	1	1	1	1	1
Trigger factor	SSGZ1_0303	GZ1	1	1	1	1	1	1	1	1	1	1	1	1	1	1	1	1	1	1	1	1	1	1	1
TroA	SSU1869	P1/7	1	1	1	1	1	1	1	1	1	1	1	1	1	1	1	1	1	1	1	1	1	1	1
VirA	SSU1589	P1/7	0	0	0	0	0	0	0	0	0	0	0	0	0	0	1	0	0	0	0	0	0	0	0
VirB4	SSGZ1_0481	GZ1	0	0	0	0	0	0	0	0	0	0	0	0	0	0	0	0	0	0	0	0	0	0	0
VirD4 (TraG)	SSGZ1_0487	GZ1	0	0	0	0	0	0	0	0	0	0	0	0	0	0	0	0	0	0	0	0	0	0	0
yzpA	ZY05719_07925	ZY05719	1	1	1	1	1	1	1	1	1	1	1	1	1	1	1	1	1	1	1	1	1	1	1
Zur	SSU05_0310	05ZYH33	1	1	1	1	1	1	1	1	1	1	1	1	1	1	1	1	1	1	1	1	1	1	1
NOTE: 1 = Present, 0 = Absent
