# Supplementary material for: Genomic characterization and virulence of Streptococcus suis serotype 7 sequence type 373 of clonal complex 94
Source: Vet Res. 2025 Jun 23;56:125. doi: 10.1186/s13567-025-01562-4 (PMC12186334; doi:10.1186/s13567-025-01562-4)
Supplement: Supplementary file 2 — Additional file 2. Streptococcus suis clonal complex 94 genomes used to construct the phylogeny of the S. suis CC94 population. [file 13567_2025_1562_MOESM2_ESM.xlsx]

## Sheet: Sheet1
Additional file 2. Streptococcus suis clonal complex 94 genomes used to construct the phylogeny of the S. suis CC94 population
Name	Sequence Type	Serotype	Strain	Host	Country of Isolation	Clonal Complex	Bioproject	Data source	SRA accession number	Assembly accession number
SAMD00009293	94	4	DAT290	Healthy pig	Japan	94	PRJDB1485	SRA	DRR014300	DASENX000000000
SAMN04376539	94	4	Nsui143	Diseased pig	Canada	94	PRJNA307190	SRA	SRR3066743	DASFGU000000000
SAMN04376541	94	4	Nsui145	Diseased pig	Canada	94	PRJNA307190	SRA	SRR3066745	DASFGS000000000
SAMN04376543	94	4	Nsui147	Diseased pig	Canada	94	PRJNA307190	SRA	SRR3066748	DASFGP000000000
SAMN04376545	94	4	Nsui149	Diseased pig	Canada	94	PRJNA307190	SRA	SRR3066750	DASFGN000000000
SAMN04376546	94	5	Nsui150	Diseased pig	Canada	94	PRJNA307190	SRA	SRR3066751	DASFGM000000000
SAMN04376557	94	7	Nsui161	Diseased pig	Canada	94	PRJNA307190	SRA	SRR3066763	DASFGB000000000
SAMN04376558	94	7	Nsui162	Diseased pig	Canada	94	PRJNA307190	SRA	SRR3066764	DASFGA000000000
SAMN08295926	94	4	942	Healthy pig	China	94	PRJNA428542	Assembly	NA	GCF_002963185.1
SAMN08295927	94	4	944	Healthy pig	China	94	PRJNA428542	Assembly	NA	GCF_002961925.1
SAMN08295942	94	4	1044	Healthy pig	China	94	PRJNA428542	Assembly	NA	GCF_002961765.1
SAMN09459710	94	4	3018	Diseased pig	Australia	94	PRJNA476804	SRA	SRR7369590	DASFTT000000000
SAMN09460428	94	4	SH1510	Diseased pig	China	94	PRJNA476843	Assembly	NA	GCF_003352225.1
SAMN11854169	94	Unknown	2015UMN720.1	Diseased pig	USA	94	PRJNA544735	SRA	SRR9123228	DASFJS000000000
SAMN11854181	94	7	2015UMN2626.7	Diseased pig	USA	94	PRJNA544735	SRA	SRR9123191	DASFKW000000000
SAMN11854182	94	7	2015UMN2795.3	Diseased pig	USA	94	PRJNA544735	SRA	SRR9123184	DASFLD000000000
SAMN11854183	94	7	2015UMN2869.3	Diseased pig	USA	94	PRJNA544735	SRA	SRR9123183	NA
SAMN11854184	94	Unknown	2015UMN3222.1	Diseased pig	USA	94	PRJNA544735	SRA	SRR9123231	DASFJQ000000000
SAMN11854187	94	7	2015UMN3791.4	Diseased pig	USA	94	PRJNA544735	SRA	SRR9123062	NA
SAMN11854188	94	7	2014UMN2806.2	Diseased pig	USA	94	PRJNA544735	SRA	SRR9123063	DASFPJ000000000
SAMN11854199	94	Unknown	2015UMN1919.5	Diseased pig	USA	94	PRJNA544735	SRA	SRR9123197	DASFKQ000000000
SAMN11854232	94	7	2016UMN763.3	Diseased pig	USA	94	PRJNA544735	SRA	SRR9123171	DASFLO000000000
SAMN11854237	94	7	2015UMN4053.5	Diseased pig	USA	94	PRJNA544735	SRA	SRR9123145	DASFML000000000
SAMN11854247	94	7	2015UMN3425.7	Diseased pig	USA	94	PRJNA544735	SRA	SRR9123068	DASFPF000000000
SAMN11854248	94	7	2015UMN3832.5	Diseased pig	USA	94	PRJNA544735	SRA	SRR9123073	DASFOZ000000000
SAMN11854263	94	5	2016UMN924.3	Diseased pig	USA	94	PRJNA544735	SRA	SRR9123107	DASFNU000000000
SAMN11854267	94	5	2015UMN3869.3	Diseased pig	USA	94	PRJNA544735	SRA	SRR9123178	DASFLJ000000000
SAMN11854301	94	7	2016UMN3242.3	Diseased pig	USA	94	PRJNA544735	SRA	SRR9123157	DASFMB000000000
SAMN11854319	94	7	2017UMN991.6	Diseased pig	USA	94	PRJNA544735	SRA	SRR9123265	DASFIM000000000
SAMN11854333	94	Unknown	2017KSU2054.24	Healthy pig	USA	94	PRJNA544735	SRA	SRR9123078	DASFOV000000000
SAMD00009267	108	Unknown	DAT234	Diseased pig	Japan	94	PRJDB1485	SRA	DRR014303	DASENU000000000
SAMEA3234099	108	3	S99Z	Diseased pig	United Kingdom	94	PRJEB8392	Assembly	NA	GCF_000945495.1
SAMN04376534	108	3	Nsui138	Diseased pig	Canada	94	PRJNA307190	SRA	SRR3066738	DASFGZ000000000
SAMN04376600	108	23	Nsui218	Diseased pig	Canada	94	PRJNA307190	SRA	SRR3066810	DASFEJ000000000
SAMN04376602	108	23	Nsui222	Diseased pig	Canada	94	PRJNA307190	SRA	SRR3066812	DASFEG000000000
SAMN04376603	108	23	Nsui223	Diseased pig	Canada	94	PRJNA307190	SRA	SRR3066814	DASFEF000000000
SAMN11854144	108	Unknown	2014UMN1245	Diseased pig	USA	94	PRJNA544735	SRA	SRR9123132	DASFMW000000000
SAMN11854152	108	3	2014UMN3624.71	Diseased pig	USA	94	PRJNA544735	SRA	SRR9123130	DASFMZ000000000
SAMN11854157	108	23	2014UMN3928.6	Diseased pig	USA	94	PRJNA544735	SRA	SRR9123249	DASFIZ000000000
SAMN11854161	108	23	2015UMN27.5	Diseased pig	USA	94	PRJNA544735	SRA	SRR9123253	DASFIW000000000
SAMN11854164	108	23	2015UMN122.1	Diseased pig	USA	94	PRJNA544735	SRA	SRR9123223	DASFJX000000000
SAMN11854165	108	23	2015UMN138	Diseased pig	USA	94	PRJNA544735	SRA	SRR9123224	DASFJV000000000
SAMN11854180	108	23	2015UMN2473.3	Diseased pig	USA	94	PRJNA544735	SRA	SRR9123192	DASFKV000000000
SAMN11854218	108	23	2014UMN3368.9	Diseased pig	USA	94	PRJNA544735	SRA	SRR9123090	DASFOL000000000
SAMN11854265	108	3	2016UMN1367.1	Diseased pig	USA	94	PRJNA544735	SRA	SRR9123176	DASFLK000000000
SAMN11854284	108	23	2017UMN540.4	Diseased pig	USA	94	PRJNA544735	SRA	SRR9123141	NA
SAMN11854286	108	Unknown	2017UMN631.2	Diseased pig	USA	94	PRJNA544735	SRA	SRR9123139	DASFMQ000000000
SAMN11854291	108	3	2016UMN2813.1	Diseased pig	USA	94	PRJNA544735	SRA	SRR9123136	DASFMT000000000
SAMN11854309	108	Unknown	2017UMN144.4	Diseased pig	USA	94	PRJNA544735	SRA	SRR9123240	DASFJI000000000
SAMN11854326	108	Unknown	2017UMN1574.421	Healthy pig	USA	94	PRJNA544735	SRA	SRR9123079	DASFOU000000000
SAMN11854230	119	3	2015UMN147.1	Diseased pig	USA	94	PRJNA544735	SRA	SRR9123165	DASFLT000000000
SAMN11854262	119	5	2016UMN884.2	Diseased pig	USA	94	PRJNA544735	SRA	SRR9123108	DASFNT000000000
SAMN05919896	123	9	C04/1236-03L1	Diseased pig	Spain	94	PRJNA349071	SRA	SRR4431628	DASEHT000000000
SAMN05919898	123	9	BA05/00440-03	Diseased pig	Spain	94	PRJNA349071	SRA	SRR4431631	DASEHR000000000
SAMN05919899	123	9	BA05/00094-01Z1	Diseased pig	Spain	94	PRJNA349071	SRA	SRR4431591	DASEHV000000000
SAMN05919900	123	9	C04/1208-01C1	Diseased pig	Spain	94	PRJNA349071	SRA	SRR4431633	NA
SAMN05919895	125	9	40	Diseased pig	Spain	94	PRJNA349071	SRA	SRR4431626	DASEHU000000000
SAMN05919897	125	9	746/02	Diseased pig	Spain	94	PRJNA349071	SRA	SRR4431629	DASEHS000000000
SAMN11854234	373	7	2016UMN574.9	Diseased pig	USA	94	PRJNA544735	SRA	SRR9123148	DASFMI000000000
SAMN11854242	373	9	2016UMN1250.1	Diseased pig	USA	94	PRJNA544735	SRA	SRR9123144	DASFMM000000000
SAMN11854259	373	7	2016UMN578.4	Diseased pig	USA	94	PRJNA544735	SRA	SRR9123103	DASFNX000000000
SAMN11854261	373	9	2016UMN835.2	Diseased pig	USA	94	PRJNA544735	SRA	SRR9123105	DASFNW000000000
SAMN11854340	373	7	2017KSU1528.8	Diseased pig	USA	94	PRJNA544735	SRA	SRR9123118	DASFNJ000000000
SAMD00009266	483	23	89-2479	Diseased pig	Canada	94	PRJDB1485	SRA	DRR014287	DASEOG000000000
SAMN04376601	483	23	Nsui221	Diseased pig	Canada	94	PRJNA307190	SRA	SRR3066811	DASFEI000000000
SAMN09459624	483	4	130-2388	Diseased pig	Australia	94	PRJNA476804	SRA	SRR7369703	DASFPX000000000
SAMN09459674	483	5	1885	Diseased pig	Australia	94	PRJNA476804	SRA	SRR7369636	DASFSD000000000
SAMN09459708	483	5	246_1	Diseased pig	Australia	94	PRJNA476804	SRA	SRR7369611	DASFSZ000000000
SAMN09459712	483	5	4717	Diseased pig	Australia	94	PRJNA476804	SRA	SRR7369588	DASFTV000000000
SAMD00066479	752	5	TANI1	Human	Japan	94	PRJDB5283	Assembly	NA	GCF_002157605.1
SAMN05919901	791	9	C04/1428-04P1	Diseased pig	Spain	94	PRJNA349071	SRA	SRR4431635	NA
SAMN11854314	839	3	2017UMN296.1	Diseased pig	USA	94	PRJNA544735	SRA	SRR9123262	DASFIP000000000
SAMEA3234009	911	4	S14J	Diseased pig	United Kingdom	94	PRJEB8392	Assembly	NA	GCF_000937175.1
SAMEA3234010	911	4	S14K	Diseased pig	United Kingdom	94	PRJEB8392	Assembly	NA	GCF_000947055.1
SAMEA3234011	911	4	S14L	Diseased pig	United Kingdom	94	PRJEB8392	Assembly	NA	GCF_000938215.1
SAMN11854205	962	23	2015UMN277.7	Diseased pig	USA	94	PRJNA544735	SRA	SRR9123126	DASFND000000000
SAMN11854219	964	Unknown	2014UMN3631.1	Diseased pig	USA	94	PRJNA544735	SRA	SRR9123089	DASFOM000000000
SAMN11854273	966	Unknown	2017UMN355.91	Healthy pig	USA	94	PRJNA544735	SRA	SRR9123174	NA
SAMN11854350	969	Unknown	2014UMN3704.91A	Diseased pig	USA	94	PRJNA544735	SRA	SRR9123088	DASFON000000000
SAMN11854351	969	3	2014UMN3704.91B	Diseased pig	USA	94	PRJNA544735	SRA	SRR9123087	DASFOP000000000
SAMN04376542	977	4	Nsui146	Diseased pig	Canada	94	PRJNA307190	SRA	SRR3066746	DASFGR000000000
SAMN04376544	977	4	Nsui148	Diseased pig	Canada	94	PRJNA307190	SRA	SRR3066749	DASFGO000000000
SAMN11854191	977	Unknown	2015UMN43.3	Diseased pig	USA	94	PRJNA544735	SRA	SRR9123066	DASFPG000000000
SAMN11854203	977	5	2014UMN3749.9	Diseased pig	USA	94	PRJNA544735	SRA	SRR9123193	DASFKU000000000
SAMN11854210	977	5	2014UMN3794.6	Diseased pig	USA	94	PRJNA544735	SRA	SRR9123119	DASFNI000000000
SAMN11854235	977	5	2015UMN4145.9	Diseased pig	USA	94	PRJNA544735	SRA	SRR9123147	DASFMJ000000000
SAMN11854246	977	5	2016UMN917.8	Diseased pig	USA	94	PRJNA544735	SRA	SRR9123067	DASFPE000000000
SAMN11854252	977	5	2016UMN102.5	Diseased pig	USA	94	PRJNA544735	SRA	SRR9123075	DASFOW000000000
SAMN11854293	977	5	2016UMN2940.9	Diseased pig	USA	94	PRJNA544735	SRA	SRR9123134	DASFMV000000000
SAMN11854321	977	5	2017UMN1049.2	Diseased pig	USA	94	PRJNA544735	SRA	SRR9123263	DASFIO000000000
SAMN11854192	980	7	2015UMN193.2	Diseased pig	USA	94	PRJNA544735	SRA	SRR9123229	DASFJR000000000
SAMN11854229	982	2	2014UMN3930.3	Diseased pig	USA	94	PRJNA544735	SRA	SRR9123164	DASFLV000000000
SAMN04376540	1175	4	Nsui144	Diseased pig	Canada	94	PRJNA307190	SRA	SRR3066744	DASFGT000000000
SAMN04376552	1175	5	Nsui156	Diseased pig	Canada	94	PRJNA307190	SRA	SRR3066757	DAXKKZ000000000
SAMN04376559	1175	7	Nsui163	Diseased pig	Canada	94	PRJNA307190	SRA	SRR3066765	DASFFZ000000000
SAMN04376535	1187	3	Nsui139	Diseased pig	Canada	94	PRJNA307190	SRA	SRR3066739	DASFGY000000000
