# Supplementary material for: Genomic characterization and virulence of Streptococcus suis serotype 7 sequence type 373 of clonal complex 94
Source: Vet Res. 2025 Jun 23;56:125. doi: 10.1186/s13567-025-01562-4 (PMC12186334; doi:10.1186/s13567-025-01562-4)
Supplement: Supplementary file 3 — Additional file 3. Predicted open reading frame of integrative and conjugative element detected in Streptococcus suis serotype 7 ST373 strain STC2826. [file 13567_2025_1562_MOESM3_ESM.xlsx]

## Sheet: Sheet1
Additional file 3. Predicted open reading frame of integrative and conjugative element detected in Streptococcus suis serotype 7 ST373 strain STC2826
No	Gene	Location [+/-], size (bp)	Product	Note
1	ORF1_258	255978..256256 [-], 279		-
2	ORF1_259	256260..256415 [-], 156		-
3	ORF1_260	256438..256872 [-], 435		-
4	ORF1_261	256885..258942 [-], 2058		-
5	ORF1_262	258956..260188 [-], 1233		-
6	ORF1_263	260148..260327 [-], 180		-
7	ORF1_264	260339..261457 [-], 1119		-
8	ORF1_265	261475..263220 [-], 1746		-
9	ORF1_266	263221..264717 [-], 1497		-
10	ORF1_267	264717..267992 [-], 3276		-
11	ORF1_268	267982..268563 [-], 582		-
12	ORF1_269	268572..269024 [-], 453		-
13	ORF1_270	269069..269524 [-], 456		-
14	ORF1_271	269529..269924 [-], 396		-
15	ORF1_272	269924..270268 [-], 345		-
16	ORF1_273	270268..270609 [-], 342		-
17	ORF1_274	270611..271003 [-], 393		-
18	ORF1_275	271027..271218 [-], 192		-
19	ORF1_276	271234..272046 [-], 813		-
20	ORF1_277	272048..272650 [-], 603		-
21	ORF1_278	272812..273063 [-], 252		-
22	ORF1_279	273074..273307 [-], 234		-
23	ORF1_280	273304..273624 [-], 321		-
24	ORF1_281	273677..273952 [-], 276		-
25	ORF1_282	273939..275588 [-], 1650		-
26	ORF1_283	275581..277020 [-], 1440		-
27	ORF1_284	277079..278377 [-], 1299		-
28	ORF1_285	278364..278690 [-], 327		-
29	ORF1_286	279377..279790 [-], 414		-
30	ORF1_287	279863..280180 [-], 318		-
31	ORF1_288	280209..280388 [-], 180		-
32	ORF1_289	280369..280623 [-], 255		-
33	ORF1_290	280586..280894 [-], 309		-
34	ORF1_291	280891..281043 [-], 153		-
35	ORF1_292	281046..281342 [-], 297		-
36	ORF1_293	281342..281479 [-], 138		-
37	ORF1_294	281442..281654 [-], 213		-
38	ORF1_295	281638..282189 [-], 552		-
39	ORF1_296	282186..282635 [-], 450		-
40	ORF1_297	282807..282998 [-], 192		-
41	ORF1_298	283013..283849 [-], 837		-
42	ORF1_299	283842..285056 [-], 1215		-
43	ORF1_300	285056..285967 [-], 912		-
44	ORF1_301	285964..286143 [-], 180		-
45	ORF1_302	286143..286271 [-], 129		-
46	ORF1_303	286282..286422 [-], 141		-
47	ORF1_304	286429..286758 [-], 330		-
48	ORF1_305	287017..287223 [-], 207		-
49	ORF1_306	287430..287555 [-], 126		-
50	ORF1_307	287552..287752 [-], 201		-
51	ORF1_308	287733..287981 [-], 249		-
52	ORF1_309	287978..288280 [-], 303		-
53	ORF1_310	288365..289075 [-], 711		-
54	ORF1_311	289119..289658 [+], 540		-
55	ORF1_312	289712..289903 [-], 192		-
56	ORF1_313	290509..290868 [+], 360		-
57	ORF1_314	290855..291229 [+], 375		-
58	ORF1_315	291342..292295 [+], 954		-
59	ORF1_316	292530..293603 [+], 1074	Phage_integrase	Integrase
60	ORF1_317	294198..294791 [+], 594		-
61	ORF1_318	294931..295233 [-], 303		-
62	ORF1_319	295491..295877 [+], 387		-
63	ORF1_320	295893..296480 [+], 588		-
64	ORF1_321	296905..297228 [-], 324		-
65	ORF1_322	297397..298515 [-], 1119		-
66	ORF1_323	298518..300308 [-], 1791	B_traP
67	ORF1_324	300490..300855 [+], 366		-
68	ORF1_325	300946..301959 [-], 1014		-
69	ORF1_326	302063..302239 [-], 177		-
70	ORF1_327	302337..302966 [-], 630		-
71	ORF1_328	302956..303729 [-], 774		-
72	ORF1_329	303739..304056 [-], 318		-
73	ORF1_330	304437..305729 [+], 1293		-
74	ORF1_331	305745..307040 [-], 1296	Recombinase	Integrase
75	ORF1_332	307033..308649 [-], 1617	Recombinase	Integrase
76	ORF1_333	308649..310223 [-], 1575	Recombinase	Integrase
77	ORF1_334	310322..310462 [-], 141		-
78	ORF1_335	310732..310932 [-], 201	MOBT	Relaxase
79	ORF1_336	311014..311256 [-], 243		-
80	ORF1_337	312359..312844 [+], 486		-
81	ORF1_338	313946..314404 [-], 459		-
82	ORF1_339	314352..314558 [-], 207		-
83	ORF1_340	314992..315555 [-], 564		-
84	ORF1_341	315589..316377 [-], 789		-
85	ORF1_342	316377..317147 [-], 771		-
86	ORF1_343	317156..317953 [-], 798	Pfam-B_3022
87	ORF1_344	317972..318745 [-], 774		-
88	ORF1_345	318738..319007 [-], 270		-
89	ORF1_346	319004..319828 [-], 825		-
90	ORF1_347	320075..321544 [-], 1470		-
91	ORF1_348	321534..322742 [-], 1209		-
92	ORF1_349	322735..323850 [-], 1116		-
93	ORF1_350	323911..325137 [-], 1227		-
94	ORF1_351	325177..328326 [-], 3150		-
95	ORF1_352	328323..329300 [-], 978		-
96	ORF1_353	329266..330546 [-], 1281		-
97	ORF1_354	330577..331326 [-], 750		-
98	ORF1_355	331316..332164 [-], 849		-
99	ORF1_356	332154..332807 [-], 654		-
100	ORF1_357	334190..336052 [-], 1863	Relaxase	Relaxase
101	ORF1_358	336039..336404 [-], 366
102	ORF1_359	336414..336773 [-], 360		-
103	ORF1_360	337184..338896 [-], 1713		-
104	ORF1_361	338962..339729 [-], 768	T2SSE
105	ORF1_362	339729..340205 [-], 477	MOBT	Relaxase
106	ORF1_363	340274..340564 [-], 291		-
107	ORF1_364	340614..341003 [-], 390	FATA_gbs1346
108	ORF1_365	341000..341227 [-], 228	FATA_gbs1347
109	ORF1_366	341281..342357 [-], 1077	B_traP
110	ORF1_367	342421..344064 [-], 1644	Recombinase	Integrase
111	ORF1_368	344190..345086 [+], 897		-
112	ORF1_369	345163..345396 [+], 234		-
113	ORF1_370	345445..345540 [+], 96		-
114	ORF1_371	345665..346402 [+], 738	erm(B)	-
115	ORF1_372	346407..346538 [+], 132		-
116	ORF1_373	346846..347022 [-], 177		-
117	ORF1_374	347077..347340 [-], 264		-
118	ORF1_375	347340..347570 [-], 231		-
119	ORF1_376	347616..348470 [-], 855		-
120	ORF1_377	348479..349444 [-], 966	Mob_Pre	Relaxase
121	ORF1_378	349969..350994 [-], 1026		-
122	ORF1_379	351234..351755 [+], 522		-
123	ORF1_380	351707..352132 [-], 426		-
124	ORF1_381	352227..352739 [-], 513		-
125	ORF1_382	353452..355371 [-], 1920	tet(O)	-
126	ORF1_383	355738..356112 [-], 375		-
127	ORF1_384	356052..356783 [-], 732	FATA_prgL	PrgL, T4SS compont
128	ORF1_385	356879..357169 [-], 291	FATA_gbs1350	PrgL, T4SS compont
129	ORF1_386	357183..357482 [-], 300		-
130	ORF1_387	357553..358896 [-], 1344		-
131	ORF1_388	359034..360812 [-], 1779		-
132	ORF1_389	361310..366772 [-], 5463		-
133	ORF1_390	366821..367372 [-], 552	FATA_gbs1354	PrgL, T4SS compont
134	ORF1_391	367356..367550 [-], 195		-
135	ORF1_392	367551..372446 [-], 4896	FATA_prgB	PrgB, T4SS compont
136	ORF1_393	372739..373494 [-], 756		-
137	ORF1_394	373484..374488 [-], 1005		-
138	ORF1_395	374608..377409 [-], 2802	FATA_prgK	PrgK, T4SS compont
139	ORF1_396	377411..378430 [-], 1020	virb4	PrgJ, T4SS compont
140	ORF1_397	378378..380051 [-], 1674		-
141	ORF1_398	380578..382071 [-], 1494	virb4	PrgJ, T4SS compont
142	ORF1_399	382028..382381 [-], 354	FATA_prgIc	PrgJ, T4SS compont
143	ORF1_400	382443..383297 [-], 855	FATA_prgHb	PrgH, T4SS compont
144	ORF1_401	383316..383558 [-], 243	FATA_prgF	PrgH, T4SS compont
145	ORF1_402	383576..385393 [-], 1818	T4SS-DNA_transf	T4CP
146	ORF1_403	385393..385881 [-], 489	FATA_gbs1365	PrgH, T4SS compont
147	ORF1_404	385959..386543 [-], 585	DUF2976	PrgH, T4SS compont
148	ORF1_405	386546..386779 [-], 234		-
149	ORF1_406	386788..387171 [-], 384		-
150	ORF1_407	387182..387610 [-], 429	FATA_gbs1369	PrgH, T4SS compont
151	ORF1_408	387594..388949 [-], 1356		-
152	ORF1_409	389098..389916 [-], 819		-
153	ORF1_410	389919..390086 [-], 168		-
154	ORF1_411	390228..390383 [-], 156		-
155	ORF1_412	390376..390879 [-], 504		-
156	ORF1_413	390953..396652 [-], 5700		-
157	ORF1_414	396922..398907 [-], 1986		-
158	ORF1_415	399105..401303 [+], 2199		-
159	ORF1_416	401303..402043 [+], 741	AAA_10	PrgH, T4SS compont
160	ORF1_417	402099..402590 [-], 492		-
161	ORF1_418	402890..404422 [+], 1533	FtsK_SpoIIIE	T4CP
162	ORF1_419	404500..405468 [-], 969		-
163	ORF1_420	405953..406273 [+], 321		-
164	ORF1_421	407047..407397 [-], 351		-
165	ORF1_422	407485..408036 [+], 552		-
166	ORF1_423	408221..409030 [+], 810	FATA_prgC	PrgC, T4SS compont
167	ORF1_424	409557..410006 [+], 450	Phage_integrase	Integrase
168	ORF1_425	410818..411003 [+], 186		-
169	ORF1_426	410984..411334 [+], 351		-
170	ORF1_427	411386..411538 [+], 153		-
171	ORF1_428	411545..412297 [+], 753		-
172	ORF1_429	412373..413086 [+], 714		-
173	ORF1_430	413208..413885 [-], 678		-
174	ORF1_431	413974..414324 [+], 351		-
175	ORF1_432	414814..415257 [-], 444		-
176	ORF1_433	415393..417159 [-], 1767		-
177	ORF1_434	417200..417352 [-], 153		-
178	ORF1_435	417500..418063 [-], 564		-
179	ORF1_436	418167..420458 [-], 2292		-
180	ORF1_437	420516..421316 [-], 801		-
181	ORF1_438	421313..422086 [-], 774		-
182	ORF1_439	422109..422579 [-], 471		-
183	ORF1_440	422570..423013 [-], 444		-
184	ORF1_441	422994..423434 [-], 441		-
185	ORF1_442	423446..424084 [-], 639		-
186	ORF1_443	424195..425598 [-], 1404		-
187	ORF1_444	425775..426539 [+], 765		-
188	ORF1_445	426631..427179 [-], 549		-
189	ORF1_446	427520..428473 [+], 954	rve	Integrase
190	ORF1_447	428710..429714 [+], 1005		-
191	ORF1_448	429899..430324 [+], 426		-
192	ORF1_449	430336..430713 [+], 378		-
193	ORF1_450	431115..432008 [-], 894		-
194	ORF1_451	432075..433481 [-], 1407		-
195	ORF1_452	433716..435395 [-], 1680		-
196	ORF1_453	435395..435712 [-], 318		-
197	ORF1_454	435894..436727 [-], 834		-
198	ORF1_455	436965..438221 [+], 1257		-
199	ORF1_456	438338..439315 [-], 978		-
200	ORF1_457	439317..440249 [-], 933		-
201	ORF1_458	440259..440774 [-], 516		-
202	ORF1_459	440801..441223 [-], 423		-
203	ORF1_460	441427..442194 [-], 768		-
204	ORF1_461	442473..443228 [+], 756	Phage_integrase	Integrase
205	ORF1_462	443317..443505 [+], 189		-
