# Supplementary material for: Genomic characterization and virulence of Streptococcus suis serotype 7 sequence type 373 of clonal complex 94
Source: Vet Res. 2025 Jun 23;56:125. doi: 10.1186/s13567-025-01562-4 (PMC12186334; doi:10.1186/s13567-025-01562-4)
Supplement: Supplementary file 4 — Additional file 4. Unique sequences of Streptococcus suis ST373 strains. [file 13567_2025_1562_MOESM4_ESM.xlsx]

## Sheet: ST373
Additional file 4. Unique sequences of ST373 strains (n=76)
unique_id	gene_cluster_id	bin_name	genome_name	gene_callers_id	num_genomes_gene_cluster_has_hits	num_genes_in_gene_cluster	max_num_paralogs	SCG	functional_homogeneity_index	geometric_homogeneity_index	combined_homogeneity_index	KEGG_Module_ACC	KEGG_Module	KEGG_Class_ACC	KEGG_Class	COG20_PATHWAY_ACC	COG20_PATHWAY	KOfam_ACC	KOfam	KEGG_BRITE_ACC	KEGG_BRITE	COG20_FUNCTION_ACC	COG20_FUNCTION	COG20_CATEGORY_ACC	COG20_CATEGORY	aa_sequence	aa_sequence_no_gaps	aa_sequence_len	genome_names
45191	GC_00001735	EVERYTHING	GX69	1903	23	23	1	0	1	1	1											COG0406	Broad specificity phosphatase PhoE (PhoE) (PDB:1EBB)	G	Carbohydrate transport and metabolism	MNYLYLMRHGQTRFNLQGRIQGACDSPLTEEGKEQARAAGRYFQEQAISFDKIYSSTQERACDTAELVTGRTDYTRLKGLKEQDFGAFEGQQEYLNPPLQGDIGYGDYFVTFGGESYRDVRKRMEETIGGIME	MNYLYLMRHGQTRFNLQGRIQGACDSPLTEEGKEQARAAGRYFQEQAISFDKIYSSTQERACDTAELVTGRTDYTRLKGLKEQDFGAFEGQQEYLNPPLQGDIGYGDYFVTFGGESYRDVRKRMEETIGGIME	133	GX69,SS2016UMN1250,SS2016UMN574,SS2016UMN578,SS2016UMN835,SS2017KSU1528,SS2018WUSS017,SS2018WUSS020,SS2018WUSS025,SS2019WUSS017,SS2019WUSS018,SS2019WUSS019,SS2019WUSS020,SS40446,SS40447,SS40459,SS40470,STC2826,WUSS255,WUSS316,WUSS318,WUSS382,WUSS401
45214	GC_00001736	EVERYTHING	GX69	273	23	23	1	0	1	1	1															MKTVGKFFAKKLASLMVLLLVLGLGIIWFRNSIFAWFQGIHKVQYEFVIKKFEAESKLVVAGAEVATTANQTFENNKLEEWPDWTEPITKLFVGREMSVDIPVQTEFKLVLEGIEQSDVHIQNNTLTFKQPVLVEVDSQQHGQIKISNNSNGLLDKAVDAFTSGQKAQEFLNEKSQEAIYKTSEEVLNDAERQEKVAAFAETALENLLNLNSEEKLEVEIEVSDLNFQIVDKK	MKTVGKFFAKKLASLMVLLLVLGLGIIWFRNSIFAWFQGIHKVQYEFVIKKFEAESKLVVAGAEVATTANQTFENNKLEEWPDWTEPITKLFVGREMSVDIPVQTEFKLVLEGIEQSDVHIQNNTLTFKQPVLVEVDSQQHGQIKISNNSNGLLDKAVDAFTSGQKAQEFLNEKSQEAIYKTSEEVLNDAERQEKVAAFAETALENLLNLNSEEKLEVEIEVSDLNFQIVDKK	233	GX69,SS2016UMN1250,SS2016UMN574,SS2016UMN578,SS2016UMN835,SS2017KSU1528,SS2018WUSS017,SS2018WUSS020,SS2018WUSS025,SS2019WUSS017,SS2019WUSS018,SS2019WUSS019,SS2019WUSS020,SS40446,SS40447,SS40459,SS40470,STC2826,WUSS255,WUSS316,WUSS318,WUSS382,WUSS401
45237	GC_00001737	EVERYTHING	GX69	2268	23	23	1	0	1	1	1							K07150	uncharacterized protein	ko00001	KEGG Orthology (KO)>>>09190 Not Included in Pathway or Brite>>>09194 Poorly characterized>>>99997 Function unknown	COG1811	Uncharacterized membrane protein YqgA, affects biofilm formation (YqgA)	S	Function unknown	MAILGAIQDGLTGDYRLLAVKSILDFIIILIMTSSLDKGAGFSAVPVFLFQGSVTLLARLIEPLMTDQALANLSFIGSALIFCVGVNIIWDKKIRVANMLPAIVIAVIWSYFT	MAILGAIQDGLTGDYRLLAVKSILDFIIILIMTSSLDKGAGFSAVPVFLFQGSVTLLARLIEPLMTDQALANLSFIGSALIFCVGVNIIWDKKIRVANMLPAIVIAVIWSYFT	113	GX69,SS2016UMN1250,SS2016UMN574,SS2016UMN578,SS2016UMN835,SS2017KSU1528,SS2018WUSS017,SS2018WUSS020,SS2018WUSS025,SS2019WUSS017,SS2019WUSS018,SS2019WUSS019,SS2019WUSS020,SS40446,SS40447,SS40459,SS40470,STC2826,WUSS255,WUSS316,WUSS318,WUSS382,WUSS401
45260	GC_00001738	EVERYTHING	GX69	1920	23	23	1	0	1	1	1							K02757	beta-glucoside PTS system EIICBA component [EC:2.7.1.-]	ko00001|ko00001|ko00001|ko00001|ko00001|ko00001|ko01000|ko02000|ko02000|ko02000|ko02000|ko02000|ko02000|ko02000	KEGG Orthology (KO)>>>09100 Metabolism>>>09101 Carbohydrate metabolism>>>00010 Glycolysis / Gluconeogenesis [PATH:ko00010]|KEGG Orthology (KO)>>>09100 Metabolism>>>09101 Carbohydrate metabolism>>>00500 Starch and sucrose metabolism [PATH:ko00500]|KEGG Orthology (KO)>>>09100 Metabolism>>>09101 Carbohydrate metabolism>>>00520 Amino sugar and nucleotide sugar metabolism [PATH:ko00520]|KEGG Orthology…	COG1263|COG1264|COG2190	Phosphotransferase system IIC components, glucose/maltose/N-acetylglucosamine-specific (PtsG1)|Phosphotransferase system IIB components (PtsG2) (PDB:1IBA)|Phosphotransferase system IIA component (NagE) (PDB:1AX3)	G|G|G	Carbohydrate transport and metabolism|Carbohydrate transport and metabolism|Carbohydrate transport and metabolism	MAKDYTDLATDIVAHVGGKENISSLKHCVTRLRFGLKDESKADTDYLKARDGVVTVVQAGGQYQVVIGNHVPDVYVAVQKVAGISGDGALDIDEGDGPKGNLFDRFVDLVSGVFQPSLGVLAAAGIIKGLVSILAATMGLNNDNSALYAILNTAGDGFFQFLPIVLAFNAARKFRMNEFTGMAIAMALVYPTLPGTFATLKEAGLNNVFGIPFVLPAAGSYLQTVMPVLLAVWIASHIEKFMKKITLDVVKVFIVPFVTILISVPLTFLVVGPVANYASDLLSAGFTAVMGFSPLLYGILLGALWQVMVMFGLHWALVPLAILQFSQNGWSNILLAAALPNFTQTGVLLAIMMKTKESKVKSVAMPAFISSIFGVTEPAIYGVTLPMKTPFYISCAVSA…	MAKDYTDLATDIVAHVGGKENISSLKHCVTRLRFGLKDESKADTDYLKARDGVVTVVQAGGQYQVVIGNHVPDVYVAVQKVAGISGDGALDIDEGDGPKGNLFDRFVDLVSGVFQPSLGVLAAAGIIKGLVSILAATMGLNNDNSALYAILNTAGDGFFQFLPIVLAFNAARKFRMNEFTGMAIAMALVYPTLPGTFATLKEAGLNNVFGIPFVLPAAGSYLQTVMPVLLAVWIASHIEKFMKKITLDVVKVFIVPFVTILISVPLTFLVVGPVANYASDLLSAGFTAVMGFSPLLYGILLGALWQVMVMFGLHWALVPLAILQFSQNGWSNILLAAALPNFTQTGVLLAIMMKTKESKVKSVAMPAFISSIFGVTEPAIYGVTLPMKTPFYISCAVSA…	636	GX69,SS2016UMN1250,SS2016UMN574,SS2016UMN578,SS2016UMN835,SS2017KSU1528,SS2018WUSS017,SS2018WUSS020,SS2018WUSS025,SS2019WUSS017,SS2019WUSS018,SS2019WUSS019,SS2019WUSS020,SS40446,SS40447,SS40459,SS40470,STC2826,WUSS255,WUSS316,WUSS318,WUSS382,WUSS401
45283	GC_00001739	EVERYTHING	GX69	1532	23	23	1	0	1	1	1															MIQQNTETLEDNLRFNKLSKLIQTKLSQYFETYPSAVQCQLVCFDRDETRRKVLSYDIYSDFDKLFWVESIAKPISSYSYGHQIDKKDIDKLDREFILDTFLGIDEERG	MIQQNTETLEDNLRFNKLSKLIQTKLSQYFETYPSAVQCQLVCFDRDETRRKVLSYDIYSDFDKLFWVESIAKPISSYSYGHQIDKKDIDKLDREFILDTFLGIDEERG	109	GX69,SS2016UMN1250,SS2016UMN574,SS2016UMN578,SS2016UMN835,SS2017KSU1528,SS2018WUSS017,SS2018WUSS020,SS2018WUSS025,SS2019WUSS017,SS2019WUSS018,SS2019WUSS019,SS2019WUSS020,SS40446,SS40447,SS40459,SS40470,STC2826,WUSS255,WUSS316,WUSS318,WUSS382,WUSS401
45306	GC_00001740	EVERYTHING	GX69	1902	23	23	1	0	1	1	1															MRNCAILTFTYEDGHYDLQSIVDPVHKETLYQKEGQEKEKR	MRNCAILTFTYEDGHYDLQSIVDPVHKETLYQKEGQEKEKR	41	GX69,SS2016UMN1250,SS2016UMN574,SS2016UMN578,SS2016UMN835,SS2017KSU1528,SS2018WUSS017,SS2018WUSS020,SS2018WUSS025,SS2019WUSS017,SS2019WUSS018,SS2019WUSS019,SS2019WUSS020,SS40446,SS40447,SS40459,SS40470,STC2826,WUSS255,WUSS316,WUSS318,WUSS382,WUSS401
45329	GC_00001741	EVERYTHING	GX69	2273	23	23	1	0	1	1	1															MPDGKLTYSSGNDKSYKICLGLALARVLKNIVSKLERRRSLDLYLSSLLVEMLSLIIVIILAIRDKK	MPDGKLTYSSGNDKSYKICLGLALARVLKNIVSKLERRRSLDLYLSSLLVEMLSLIIVIILAIRDKK	67	GX69,SS2016UMN1250,SS2016UMN574,SS2016UMN578,SS2016UMN835,SS2017KSU1528,SS2018WUSS017,SS2018WUSS020,SS2018WUSS025,SS2019WUSS017,SS2019WUSS018,SS2019WUSS019,SS2019WUSS020,SS40446,SS40447,SS40459,SS40470,STC2826,WUSS255,WUSS316,WUSS318,WUSS382,WUSS401
45352	GC_00001742	EVERYTHING	GX69	1910	23	23	1	0	1	1	1							K02760	cellobiose PTS system EIIB component [EC:2.7.1.196 2.7.1.205]	ko00001|ko00001|ko01000|ko01000|ko02000	KEGG Orthology (KO)>>>09100 Metabolism>>>09101 Carbohydrate metabolism>>>00500 Starch and sucrose metabolism [PATH:ko00500]|KEGG Orthology (KO)>>>09130 Environmental Information Processing>>>09131 Membrane transport>>>02060 Phosphotransferase system (PTS) [PATH:ko02060]|Enzymes>>>2. Transferases>>>2.7 Transferring phosphorus-containing groups>>>2.7.1 Phosphotransferases with an alcohol group as a…	COG1440	Phosphotransferase system cellobiose-specific component IIB (CelA) (PDB:1E2B)	G	Carbohydrate transport and metabolism	MVKALIICAGGMSSSLIAKKTQTLLEEQGHKVEMNAVGVPEGGKKINAAEYDLYLISPQTKMHFKQFEEAGKKVGKPIVQIPPQAYIPIPMGIEKMAKLVLDNI	MVKALIICAGGMSSSLIAKKTQTLLEEQGHKVEMNAVGVPEGGKKINAAEYDLYLISPQTKMHFKQFEEAGKKVGKPIVQIPPQAYIPIPMGIEKMAKLVLDNI	104	GX69,SS2016UMN1250,SS2016UMN574,SS2016UMN578,SS2016UMN835,SS2017KSU1528,SS2018WUSS017,SS2018WUSS020,SS2018WUSS025,SS2019WUSS017,SS2019WUSS018,SS2019WUSS019,SS2019WUSS020,SS40446,SS40447,SS40459,SS40470,STC2826,WUSS255,WUSS316,WUSS318,WUSS382,WUSS401
45375	GC_00001743	EVERYTHING	GX69	2285	23	23	1	0	1	1	1							K02030	polar amino acid transport system substrate-binding protein	ko02000	Transporters>>>ABC transporters, prokaryotic type>>>Phosphate and amino acid transporters>>>Putative polar amino acid transporter	COG0834	ABC-type amino acid transport/signal transduction system, periplasmic component/domain (HisJ) (PDB:1GGG)	E|T	Amino acid transport and metabolism|Signal transduction mechanisms	MKLRTILSLAGITALATVALAACSSTSNSSNTSSSEADKKETIVMGTVGTTKPFSYRDENGELTGFDIELARAIFDGSDQYELTFETTDGSGQFPGLDSGRFDLLGNNTSYTKERGEKYLYSYPTASTPSVLAVPKDTDIQSYDDIGGHSTQVVTGTTTAAQLEEYNTQHTDKPVDINYTGENITQILTNINDGKYDFKIFDAPTVNAIIADQNLTNLKTIELEAAEKPFIYYVFSSDNTALQSFVNDRIKALNEDGTIAKLTEQFFGKDYAPTAEELAVPNE	MKLRTILSLAGITALATVALAACSSTSNSSNTSSSEADKKETIVMGTVGTTKPFSYRDENGELTGFDIELARAIFDGSDQYELTFETTDGSGQFPGLDSGRFDLLGNNTSYTKERGEKYLYSYPTASTPSVLAVPKDTDIQSYDDIGGHSTQVVTGTTTAAQLEEYNTQHTDKPVDINYTGENITQILTNINDGKYDFKIFDAPTVNAIIADQNLTNLKTIELEAAEKPFIYYVFSSDNTALQSFVNDRIKALNEDGTIAKLTEQFFGKDYAPTAEELAVPNE	283	GX69,SS2016UMN1250,SS2016UMN574,SS2016UMN578,SS2016UMN835,SS2017KSU1528,SS2018WUSS017,SS2018WUSS020,SS2018WUSS025,SS2019WUSS017,SS2019WUSS018,SS2019WUSS019,SS2019WUSS020,SS40446,SS40447,SS40459,SS40470,STC2826,WUSS255,WUSS316,WUSS318,WUSS382,WUSS401
45398	GC_00001744	EVERYTHING	GX69	42	23	23	1	0	1	1	1															MYKRFLALLWLRTQVLVTNKNILLPVLMPYFMLLLFKFVMKTDDTKAMDLMGICFSMAIGMSVGSPISAMISEEKEKNNLSTLLLTGVRPSEYVLSILCYPVVISFVNLILFPAITQADVSGYMLSYSVIMLLTSLASILINLLIGATSQSQSKSQVTSMMITMAVSMGPSLSLMNETVGQILKYSFLGAYIEFFKNPHFELLNQEFYYLLGWIVLISLALILYLGNWMKYFKNSLSGIKEKIQ	MYKRFLALLWLRTQVLVTNKNILLPVLMPYFMLLLFKFVMKTDDTKAMDLMGICFSMAIGMSVGSPISAMISEEKEKNNLSTLLLTGVRPSEYVLSILCYPVVISFVNLILFPAITQADVSGYMLSYSVIMLLTSLASILINLLIGATSQSQSKSQVTSMMITMAVSMGPSLSLMNETVGQILKYSFLGAYIEFFKNPHFELLNQEFYYLLGWIVLISLALILYLGNWMKYFKNSLSGIKEKIQ	244	GX69,SS2016UMN1250,SS2016UMN574,SS2016UMN578,SS2016UMN835,SS2017KSU1528,SS2018WUSS017,SS2018WUSS020,SS2018WUSS025,SS2019WUSS017,SS2019WUSS018,SS2019WUSS019,SS2019WUSS020,SS40446,SS40447,SS40459,SS40470,STC2826,WUSS255,WUSS316,WUSS318,WUSS382,WUSS401
45421	GC_00001745	EVERYTHING	GX69	750	23	23	1	0	1	1	1															MPANLKPIFQEMFRDYQDYYVLIGGTATSIVLDVNGFESRTTKDYDMVIIDESKNIDFYNTLIRFLEFGEYQGSQKDNKAQLFRFTTRKPGFPEMIELFSVLPEFPLKKMSRETPVHFDEDASLSALLLDKDYYQLLVKEREVIDGYSVLSTKGLIVFKAKAWLDMKNRSKNGEHGLTKKIKKHLNDVTRLSALLREEESLSDLEVSESVKQDMAQFVSLLSLEIESIPQNSDLILSKEEVFDILRSFLTR	MPANLKPIFQEMFRDYQDYYVLIGGTATSIVLDVNGFESRTTKDYDMVIIDESKNIDFYNTLIRFLEFGEYQGSQKDNKAQLFRFTTRKPGFPEMIELFSVLPEFPLKKMSRETPVHFDEDASLSALLLDKDYYQLLVKEREVIDGYSVLSTKGLIVFKAKAWLDMKNRSKNGEHGLTKKIKKHLNDVTRLSALLREEESLSDLEVSESVKQDMAQFVSLLSLEIESIPQNSDLILSKEEVFDILRSFLTR	251	GX69,SS2016UMN1250,SS2016UMN574,SS2016UMN578,SS2016UMN835,SS2017KSU1528,SS2018WUSS017,SS2018WUSS020,SS2018WUSS025,SS2019WUSS017,SS2019WUSS018,SS2019WUSS019,SS2019WUSS020,SS40446,SS40447,SS40459,SS40470,STC2826,WUSS255,WUSS316,WUSS318,WUSS382,WUSS401
45444	GC_00001746	EVERYTHING	GX69	805	23	23	1	0	1	1	1											COG1349	DNA-binding transcriptional regulator of sugar metabolism, DeoR/GlpR family (GlpR)	K|G	Transcription|Carbohydrate transport and metabolism	MIKDERVLELIEVIKKKKRIAVKELVEITFSSLSTLRRDLIFLENQGLIKRKHGYVTLSSINTMELSHQIREGESTRQKRFIANLAKDFIRSGMCIYLDSSTTVYELCPHLAELDNLIIFTNGLHTAQTLSETVRDNSKIFITSGEVKHQSCSVVNYDKENSLLDHFNIDLAFCSARGIDDQYVYEASLSQAISKKSIIDKAHETILLIDSSKFYKTGFFKINPLSKYTTFISDSMPDQKLLDAVELFDGEWAY	MIKDERVLELIEVIKKKKRIAVKELVEITFSSLSTLRRDLIFLENQGLIKRKHGYVTLSSINTMELSHQIREGESTRQKRFIANLAKDFIRSGMCIYLDSSTTVYELCPHLAELDNLIIFTNGLHTAQTLSETVRDNSKIFITSGEVKHQSCSVVNYDKENSLLDHFNIDLAFCSARGIDDQYVYEASLSQAISKKSIIDKAHETILLIDSSKFYKTGFFKINPLSKYTTFISDSMPDQKLLDAVELFDGEWAY	254	GX69,SS2016UMN1250,SS2016UMN574,SS2016UMN578,SS2016UMN835,SS2017KSU1528,SS2018WUSS017,SS2018WUSS020,SS2018WUSS025,SS2019WUSS017,SS2019WUSS018,SS2019WUSS019,SS2019WUSS020,SS40446,SS40447,SS40459,SS40470,STC2826,WUSS255,WUSS316,WUSS318,WUSS382,WUSS401
45467	GC_00001747	EVERYTHING	GX69	800	23	23	1	0	1	1	1											COG3444	Phosphotransferase system, mannose/fructose/N-acetylgalactosamine-specific component IIB (AgaB) (PDB:1BLE)	G	Carbohydrate transport and metabolism	MSIEFVRIDDRLVHGQVVTTWLKKYDIEQVIIVNDRISEDKTRQSILKISAPVGLKIVFFSVKRFVEVLNSVPIKKRTMLIYTNPKDVYDSIVGNLKLEYLNVGQMSKTEKNEKVTGGVALGEEDKYYFKKIVDKGTRVEIQMVPNDKVTMLEKFL	MSIEFVRIDDRLVHGQVVTTWLKKYDIEQVIIVNDRISEDKTRQSILKISAPVGLKIVFFSVKRFVEVLNSVPIKKRTMLIYTNPKDVYDSIVGNLKLEYLNVGQMSKTEKNEKVTGGVALGEEDKYYFKKIVDKGTRVEIQMVPNDKVTMLEKFL	156	GX69,SS2016UMN1250,SS2016UMN574,SS2016UMN578,SS2016UMN835,SS2017KSU1528,SS2018WUSS017,SS2018WUSS020,SS2018WUSS025,SS2019WUSS017,SS2019WUSS018,SS2019WUSS019,SS2019WUSS020,SS40446,SS40447,SS40459,SS40470,STC2826,WUSS255,WUSS316,WUSS318,WUSS382,WUSS401
45490	GC_00001748	EVERYTHING	GX69	1834	23	23	1	0	1	1	1															MKKLLYFLLFLTYIACAYSTIFFLPFMYFSGIVGATGVGLGLSYSLHQEVKKHPEKQLSEYLPWGSKRDKIMVVTILLFSILVSFIPDVNWHRGLAILLDISYVLLWQAMLIQFLRKYYFKNA	MKKLLYFLLFLTYIACAYSTIFFLPFMYFSGIVGATGVGLGLSYSLHQEVKKHPEKQLSEYLPWGSKRDKIMVVTILLFSILVSFIPDVNWHRGLAILLDISYVLLWQAMLIQFLRKYYFKNA	123	GX69,SS2016UMN1250,SS2016UMN574,SS2016UMN578,SS2016UMN835,SS2017KSU1528,SS2018WUSS017,SS2018WUSS020,SS2018WUSS025,SS2019WUSS017,SS2019WUSS018,SS2019WUSS019,SS2019WUSS020,SS40446,SS40447,SS40459,SS40470,STC2826,WUSS255,WUSS316,WUSS318,WUSS382,WUSS401
45536	GC_00001750	EVERYTHING	GX69	2085	23	23	1	0	1	1	1							K05363	serine/alanine adding enzyme [EC:2.3.2.10]	ko00001|ko01000|ko01011	KEGG Orthology (KO)>>>09100 Metabolism>>>09107 Glycan biosynthesis and metabolism>>>00550 Peptidoglycan biosynthesis [PATH:ko00550]|Enzymes>>>2. Transferases>>>2.3 Acyltransferases>>>2.3.2 Aminoacyltransferases>>>2.3.2.10 UDP-N-acetylmuramoylpentapeptide-lysine N6-alanyltransferase|Peptidoglycan biosynthesis and degradation proteins>>>Precursor biosynthesis>>>Amino acid ligase	COG2348	Lipid II:glycine glycyltransferase (Peptidoglycan interpeptide bridge formation enzyme) (FmhB) (PDB:1LRZ)	M	Cell wall/membrane/envelope biogenesis	MFYTYKIGISAEEHDSFVKQSPQANLLQSSQWATVKSEWRNERLGFFKDGKLVAVASLLIRRLVVPFGFTMIYIPRGPVMDYEDAELVSFVFKSIEEFALRERSVVIKFDPFIRLSSKTITGDREEELNVLAVKDRIVDLGGIWSGRVQTMSATIQPTCHAVLYSESFSEESLNKRVRQNIRSARNKGIEIRIGREELLRDFSELLKKTEERKSIRLRGREYYQKILNAYPENSYIVVAYLDLAERYEQLSYLEEKLVKEAMTFTSTTRQSKIENYKKETRRINTELEMINSLIRNGSKLVPLAGTLTIDFAGTSENIYAGMDEKLKHYQPALLTWVETAKYAFERGVKWQNLGGIEPTLDGGLYHFKSHLNPVVEEYIGEFDLIVSPILHKIFQVLLE…	MFYTYKIGISAEEHDSFVKQSPQANLLQSSQWATVKSEWRNERLGFFKDGKLVAVASLLIRRLVVPFGFTMIYIPRGPVMDYEDAELVSFVFKSIEEFALRERSVVIKFDPFIRLSSKTITGDREEELNVLAVKDRIVDLGGIWSGRVQTMSATIQPTCHAVLYSESFSEESLNKRVRQNIRSARNKGIEIRIGREELLRDFSELLKKTEERKSIRLRGREYYQKILNAYPENSYIVVAYLDLAERYEQLSYLEEKLVKEAMTFTSTTRQSKIENYKKETRRINTELEMINSLIRNGSKLVPLAGTLTIDFAGTSENIYAGMDEKLKHYQPALLTWVETAKYAFERGVKWQNLGGIEPTLDGGLYHFKSHLNPVVEEYIGEFDLIVSPILHKIFQVLLE…	408	GX69,SS2016UMN1250,SS2016UMN574,SS2016UMN578,SS2016UMN835,SS2017KSU1528,SS2018WUSS017,SS2018WUSS020,SS2018WUSS025,SS2019WUSS017,SS2019WUSS018,SS2019WUSS019,SS2019WUSS020,SS40446,SS40447,SS40459,SS40470,STC2826,WUSS255,WUSS316,WUSS318,WUSS382,WUSS401
45559	GC_00001751	EVERYTHING	GX69	2140	23	23	1	0	1	1	1															MRATQDVLKNTKGIECVLNAGCSEKIRKRKEQRVFRFELERQRGG	MRATQDVLKNTKGIECVLNAGCSEKIRKRKEQRVFRFELERQRGG	45	GX69,SS2016UMN1250,SS2016UMN574,SS2016UMN578,SS2016UMN835,SS2017KSU1528,SS2018WUSS017,SS2018WUSS020,SS2018WUSS025,SS2019WUSS017,SS2019WUSS018,SS2019WUSS019,SS2019WUSS020,SS40446,SS40447,SS40459,SS40470,STC2826,WUSS255,WUSS316,WUSS318,WUSS382,WUSS401
45582	GC_00001752	EVERYTHING	GX69	799	23	23	1	0	1	1	1							K02795	mannose PTS system EIIC component	ko00001|ko00001|ko00001|ko02000	KEGG Orthology (KO)>>>09100 Metabolism>>>09101 Carbohydrate metabolism>>>00051 Fructose and mannose metabolism [PATH:ko00051]|KEGG Orthology (KO)>>>09100 Metabolism>>>09101 Carbohydrate metabolism>>>00520 Amino sugar and nucleotide sugar metabolism [PATH:ko00520]|KEGG Orthology (KO)>>>09130 Environmental Information Processing>>>09131 Membrane transport>>>02060 Phosphotransferase system (PTS) [PA…	COG3715	Phosphotransferase system, mannose/fructose/N-acetylgalactosamine-specific IIC component (ManY) (PDB:6K1H)	G	Carbohydrate transport and metabolism	MPFTQALLVTLVGIIATIDYNGPLFMIHRPLVTSAMVGLVLGDFTQGVLIGSALELTWLGVTGIGGYTPPDTISGAIIGTAFGILSGQGETAGIAIAVPIAVATQQLDVLAKTLDVYFVKKADNDAKNGDYSKIGFYHYSSLVLITLFKIVPIFLAIMLGGEYVADLFAKVPPIVMQGLNSAGALLPSIGFGMLLNMMLKKNMWVFLLIGFICSVYGGMSTIGISLVGIAVAYFYDMIGSKPQETTSNSDVEEDLDL	MPFTQALLVTLVGIIATIDYNGPLFMIHRPLVTSAMVGLVLGDFTQGVLIGSALELTWLGVTGIGGYTPPDTISGAIIGTAFGILSGQGETAGIAIAVPIAVATQQLDVLAKTLDVYFVKKADNDAKNGDYSKIGFYHYSSLVLITLFKIVPIFLAIMLGGEYVADLFAKVPPIVMQGLNSAGALLPSIGFGMLLNMMLKKNMWVFLLIGFICSVYGGMSTIGISLVGIAVAYFYDMIGSKPQETTSNSDVEEDLDL	257	GX69,SS2016UMN1250,SS2016UMN574,SS2016UMN578,SS2016UMN835,SS2017KSU1528,SS2018WUSS017,SS2018WUSS020,SS2018WUSS025,SS2019WUSS017,SS2019WUSS018,SS2019WUSS019,SS2019WUSS020,SS40446,SS40447,SS40459,SS40470,STC2826,WUSS255,WUSS316,WUSS318,WUSS382,WUSS401
45605	GC_00001753	EVERYTHING	GX69	2023	23	23	1	0	1	1	1															MRFCRILFFHKKSTIFRLFFIILLGSLIFSNTTYQYYLGHYQLVPNVFTWLLILCQDITTGVYLIPIIYTAILFFCIEVFTRDTFVTLRFLSIKDKYYFLLNYSLLLPFLFVFLLMCLVFLMGLVNSFSFSISSIHQPLLSEVYEISYVSNFQSILLPLFSFLCYLIFLSEIALFNFLLFQKGSTVMANLFSFLLIQSVFWFYPINATISQVFPIHHYILKSVSYHKELLYWLILLLFFILLNLYKIRNTEWEE	MRFCRILFFHKKSTIFRLFFIILLGSLIFSNTTYQYYLGHYQLVPNVFTWLLILCQDITTGVYLIPIIYTAILFFCIEVFTRDTFVTLRFLSIKDKYYFLLNYSLLLPFLFVFLLMCLVFLMGLVNSFSFSISSIHQPLLSEVYEISYVSNFQSILLPLFSFLCYLIFLSEIALFNFLLFQKGSTVMANLFSFLLIQSVFWFYPINATISQVFPIHHYILKSVSYHKELLYWLILLLFFILLNLYKIRNTEWEE	254	GX69,SS2016UMN1250,SS2016UMN574,SS2016UMN578,SS2016UMN835,SS2017KSU1528,SS2018WUSS017,SS2018WUSS020,SS2018WUSS025,SS2019WUSS017,SS2019WUSS018,SS2019WUSS019,SS2019WUSS020,SS40446,SS40447,SS40459,SS40470,STC2826,WUSS255,WUSS316,WUSS318,WUSS382,WUSS401
45628	GC_00001754	EVERYTHING	GX69	2084	23	23	1	0	1	1	1							K12554	alanine adding enzyme [EC:2.3.2.-]	ko00001|ko01000|ko01011	KEGG Orthology (KO)>>>09100 Metabolism>>>09107 Glycan biosynthesis and metabolism>>>00550 Peptidoglycan biosynthesis [PATH:ko00550]|Enzymes>>>2. Transferases>>>2.3 Acyltransferases>>>2.3.2 Aminoacyltransferases>>>2.3.2.-|Peptidoglycan biosynthesis and degradation proteins>>>Precursor biosynthesis>>>Amino acid ligase	COG2348	Lipid II:glycine glycyltransferase (Peptidoglycan interpeptide bridge formation enzyme) (FmhB) (PDB:1LRZ)	M	Cell wall/membrane/envelope biogenesis	MAFCQITKEEFLKHCEQVNEKSFFQSIEMAGLLSKRGYDVRYAGFKNSQSEIVISTLLFCKKMAGGLYMELNSGPLVTDDAYLEKFYQSLKNYAKREGVLELVVKPSQAYQLFDSVGNPISEADTQLIEKMVQVGFKHDGLQTGYPNGEPVWHYVKDLQGYSTTSLLQSYNKNSKRNIKNSESYGIRIRGINHKELSAFKKIIEETGARQGFEDRDSGYYNSLFESFGTQADFLVAELDPKASLKQIEKEIETSVRNSKQYAQQVQKLLKKQEVVQNILNKTQTAPIFLACALIIYDVNEATYLFGGSYSEFQSLSAPFLLQYEAMQRAIKRNLKRYNFLGIQGIFDSSDGVLRFKQNFNGYILRKAGTFRYYPHPIKHKIIQIIKKIVK	MAFCQITKEEFLKHCEQVNEKSFFQSIEMAGLLSKRGYDVRYAGFKNSQSEIVISTLLFCKKMAGGLYMELNSGPLVTDDAYLEKFYQSLKNYAKREGVLELVVKPSQAYQLFDSVGNPISEADTQLIEKMVQVGFKHDGLQTGYPNGEPVWHYVKDLQGYSTTSLLQSYNKNSKRNIKNSESYGIRIRGINHKELSAFKKIIEETGARQGFEDRDSGYYNSLFESFGTQADFLVAELDPKASLKQIEKEIETSVRNSKQYAQQVQKLLKKQEVVQNILNKTQTAPIFLACALIIYDVNEATYLFGGSYSEFQSLSAPFLLQYEAMQRAIKRNLKRYNFLGIQGIFDSSDGVLRFKQNFNGYILRKAGTFRYYPHPIKHKIIQIIKKIVK	390	GX69,SS2016UMN1250,SS2016UMN574,SS2016UMN578,SS2016UMN835,SS2017KSU1528,SS2018WUSS017,SS2018WUSS020,SS2018WUSS025,SS2019WUSS017,SS2019WUSS018,SS2019WUSS019,SS2019WUSS020,SS40446,SS40447,SS40459,SS40470,STC2826,WUSS255,WUSS316,WUSS318,WUSS382,WUSS401
45651	GC_00001755	EVERYTHING	GX69	798	23	23	1	0	1	1	1											COG3716	Phosphotransferase system, mannose/fructose/N-acetylgalactosamine-specific IID component (ManZ) (PDB:6K1H)	G	Carbohydrate transport and metabolism	MMNNKVTKVELKKVFKRSFMYGSSWNYERMQNLGFLYTILPVLKKLYPDKDLASPAMKRHLEFFNTHQTAAPFILGVTSAMEEQEGNEGADSITGIKVGLMGPLAGLGDSLFWLTLVPICFSIGASYSKDGGALGIFIALMLFNVINIPVKYFGLKYGYTKGSSLIQENNTKGTLNRITSMATALGLVLVGGLIPSMVGINFGLEFKQGELVISVQEMITKLIPGFIPMALTLLMCKLIRKGKNPVVLIFSVMAIGVILVVLGILK	MMNNKVTKVELKKVFKRSFMYGSSWNYERMQNLGFLYTILPVLKKLYPDKDLASPAMKRHLEFFNTHQTAAPFILGVTSAMEEQEGNEGADSITGIKVGLMGPLAGLGDSLFWLTLVPICFSIGASYSKDGGALGIFIALMLFNVINIPVKYFGLKYGYTKGSSLIQENNTKGTLNRITSMATALGLVLVGGLIPSMVGINFGLEFKQGELVISVQEMITKLIPGFIPMALTLLMCKLIRKGKNPVVLIFSVMAIGVILVVLGILK	266	GX69,SS2016UMN1250,SS2016UMN574,SS2016UMN578,SS2016UMN835,SS2017KSU1528,SS2018WUSS017,SS2018WUSS020,SS2018WUSS025,SS2019WUSS017,SS2019WUSS018,SS2019WUSS019,SS2019WUSS020,SS40446,SS40447,SS40459,SS40470,STC2826,WUSS255,WUSS316,WUSS318,WUSS382,WUSS401
45674	GC_00001756	EVERYTHING	GX69	2019	23	23	1	0	1	1	1															MSSDIGSFSYVPLWKCSARKKLGVLRLIEEYVIRSVVYIAG	MSSDIGSFSYVPLWKCSARKKLGVLRLIEEYVIRSVVYIAG	41	GX69,SS2016UMN1250,SS2016UMN574,SS2016UMN578,SS2016UMN835,SS2017KSU1528,SS2018WUSS017,SS2018WUSS020,SS2018WUSS025,SS2019WUSS017,SS2019WUSS018,SS2019WUSS019,SS2019WUSS020,SS40446,SS40447,SS40459,SS40470,STC2826,WUSS255,WUSS316,WUSS318,WUSS382,WUSS401
45697	GC_00001757	EVERYTHING	GX69	1918	23	23	1	0	1	1	1											COG2272	Carboxylesterase type B (PnbA) (PDB:1K4Y)	I	Lipid transport and metabolism	MKGFITSSNPEGEKLPQWEEWTADGSQVMKFDASLEKAKIEMGEDSQTTEDIVANLRADSTLSADKKQVLIDNVLNGRWFSQPLDGLKVNE	MKGFITSSNPEGEKLPQWEEWTADGSQVMKFDASLEKAKIEMGEDSQTTEDIVANLRADSTLSADKKQVLIDNVLNGRWFSQPLDGLKVNE	91	GX69,SS2016UMN1250,SS2016UMN574,SS2016UMN578,SS2016UMN835,SS2017KSU1528,SS2018WUSS017,SS2018WUSS020,SS2018WUSS025,SS2019WUSS017,SS2019WUSS018,SS2019WUSS019,SS2019WUSS020,SS40446,SS40447,SS40459,SS40470,STC2826,WUSS255,WUSS316,WUSS318,WUSS382,WUSS401
45720	GC_00001758	EVERYTHING	GX69	783	23	23	1	0	1	1	1											COG1961	Site-specific DNA recombinase SpoIVCA/DNA invertase PinE (SpoIVCA) (PDB:1GDT)	L	Replication, recombination and repair	MTAILQEEIATSNIFIDKASGKDFDRRNYKRLLRKLRTGDELDIKSIDRLGRNYDEIIEQWRLWVKKKQVDISVLDFPLLNTRNGIENVTGKLISDLVLQILSYVSQIEREQIQQRQKEGIAEAMKKGVRFGRPKLEKPFLFDDIAQAYQNGEISVQEGAKVLNVPKSTFHNWLKDENYCPKE	MTAILQEEIATSNIFIDKASGKDFDRRNYKRLLRKLRTGDELDIKSIDRLGRNYDEIIEQWRLWVKKKQVDISVLDFPLLNTRNGIENVTGKLISDLVLQILSYVSQIEREQIQQRQKEGIAEAMKKGVRFGRPKLEKPFLFDDIAQAYQNGEISVQEGAKVLNVPKSTFHNWLKDENYCPKE	183	GX69,SS2016UMN1250,SS2016UMN574,SS2016UMN578,SS2016UMN835,SS2017KSU1528,SS2018WUSS017,SS2018WUSS020,SS2018WUSS025,SS2019WUSS017,SS2019WUSS018,SS2019WUSS019,SS2019WUSS020,SS40446,SS40447,SS40459,SS40470,STC2826,WUSS255,WUSS316,WUSS318,WUSS382,WUSS401
45743	GC_00001759	EVERYTHING	GX69	1916	23	23	1	0	1	1	1											COG2207	AraC-type DNA-binding domain and AraC-containing proteins (AraC) (PDB:1BL0)	K	Transcription	MQPPLTDKQFKHTIDYDSRLLPYKYYHTCVMDGIPDILFHWHNEFEINYVYGGTARYHIDYDYFNSQAGDIILIRPNAAHSIHPIEQRGHETDTLLFHLDMLGASQLDHTSMLYLQPLQTDVFKCILRIQPQDPGYAEIRQCLLTIFELVRHQPPYFELPLKSRLFDFFYLLYRYRYIVRKNTDDMYRKNEKLRLLIEHIQQHYAENLTIEQLAEQMGYTKTHFMTIFKQQTGTSCMEFIIQVRLRAATELLTNTLKPVLEIATEVGFNNLSNFNRQFKQYYHTTPSSYRKQLRKNRTYTNFDK	MQPPLTDKQFKHTIDYDSRLLPYKYYHTCVMDGIPDILFHWHNEFEINYVYGGTARYHIDYDYFNSQAGDIILIRPNAAHSIHPIEQRGHETDTLLFHLDMLGASQLDHTSMLYLQPLQTDVFKCILRIQPQDPGYAEIRQCLLTIFELVRHQPPYFELPLKSRLFDFFYLLYRYRYIVRKNTDDMYRKNEKLRLLIEHIQQHYAENLTIEQLAEQMGYTKTHFMTIFKQQTGTSCMEFIIQVRLRAATELLTNTLKPVLEIATEVGFNNLSNFNRQFKQYYHTTPSSYRKQLRKNRTYTNFDK	304	GX69,SS2016UMN1250,SS2016UMN574,SS2016UMN578,SS2016UMN835,SS2017KSU1528,SS2018WUSS017,SS2018WUSS020,SS2018WUSS025,SS2019WUSS017,SS2019WUSS018,SS2019WUSS019,SS2019WUSS020,SS40446,SS40447,SS40459,SS40470,STC2826,WUSS255,WUSS316,WUSS318,WUSS382,WUSS401
45766	GC_00001760	EVERYTHING	GX69	2088	23	23	1	0	1	1	1											COG4715	Uncharacterized protein, contains SWIM-type Zn finger domain (SWIM)	S	Function unknown	MENWMDYFKPHIVDRGYNLFLDDAVQGLQETGEGYYALVSGSQVYEVEIDLEHGQLVSMWCECPHAQEMNHCKHMAAVLFAISELEGQPAVEGKGQSLAQLLEKLTVEQLRAIVLELAQEDRELANRIQLHFSAQLSSKQVENVKKAIRDLGLPFVDRRTGYIEYRQTRDYERTVEKAMHQYLQPLLDRCEYANFLAVSDAFYHQICQQELDDSIGTTGSLLYRLAGYWQHLLTVAPDKIVQELLDWCLGQLSGYEVAEDLLMEFVETEFQEEPLLQQKLTYFQTTLQAIEEGDMSSWLWKFRRDRFALLCYRLLVQLGSSEADLLTFQANHWEVAGLRKLAIAQAVANQQLDRAVHLLQESKRLDAQYRGLVSDYSQQLRDIYRSQGQDDKVREELLE…	MENWMDYFKPHIVDRGYNLFLDDAVQGLQETGEGYYALVSGSQVYEVEIDLEHGQLVSMWCECPHAQEMNHCKHMAAVLFAISELEGQPAVEGKGQSLAQLLEKLTVEQLRAIVLELAQEDRELANRIQLHFSAQLSSKQVENVKKAIRDLGLPFVDRRTGYIEYRQTRDYERTVEKAMHQYLQPLLDRCEYANFLAVSDAFYHQICQQELDDSIGTTGSLLYRLAGYWQHLLTVAPDKIVQELLDWCLGQLSGYEVAEDLLMEFVETEFQEEPLLQQKLTYFQTTLQAIEEGDMSSWLWKFRRDRFALLCYRLLVQLGSSEADLLTFQANHWEVAGLRKLAIAQAVANQQLDRAVHLLQESKRLDAQYRGLVSDYSQQLRDIYRSQGQDDKVREELLE…	550	GX69,SS2016UMN1250,SS2016UMN574,SS2016UMN578,SS2016UMN835,SS2017KSU1528,SS2018WUSS017,SS2018WUSS020,SS2018WUSS025,SS2019WUSS017,SS2019WUSS018,SS2019WUSS019,SS2019WUSS020,SS40446,SS40447,SS40459,SS40470,STC2826,WUSS255,WUSS316,WUSS318,WUSS382,WUSS401
45789	GC_00001761	EVERYTHING	GX69	2025	23	23	1	0	1	1	1															MKTRLSIKKPIIVAIALLGLVSPTVFSRGVLDYSMVLPRIGSTTTGSIVKVTHSRGVNRNDSTGGGKTLNTSIRNYHSGSDITPTYSLPSGARVLMSYHGSGSHYVNETTTLGLATQFGNTVRVQTTGSWSPDEEQ	MKTRLSIKKPIIVAIALLGLVSPTVFSRGVLDYSMVLPRIGSTTTGSIVKVTHSRGVNRNDSTGGGKTLNTSIRNYHSGSDITPTYSLPSGARVLMSYHGSGSHYVNETTTLGLATQFGNTVRVQTTGSWSPDEEQ	136	GX69,SS2016UMN1250,SS2016UMN574,SS2016UMN578,SS2016UMN835,SS2017KSU1528,SS2018WUSS017,SS2018WUSS020,SS2018WUSS025,SS2019WUSS017,SS2019WUSS018,SS2019WUSS019,SS2019WUSS020,SS40446,SS40447,SS40459,SS40470,STC2826,WUSS255,WUSS316,WUSS318,WUSS382,WUSS401
45812	GC_00001762	EVERYTHING	GX69	41	23	23	1	0	1	1	1							K01990	ABC-2 type transport system ATP-binding protein	ko02000	Transporters>>>ABC transporters, prokaryotic type>>>ABC-2 type and other transporters>>>ABC-2 type transporter	COG1131	ABC-type multidrug transport system, ATPase component (CcmA) (PDB:5DO7)	V	Defense mechanisms	MITVQHIHKQFGDKVALDNISFDIQEGQIFGFLGPSGSGKTTMIKIITGQLPADSGKSYLLGKESTLLSPEDFEAMGLVSDSSGFFEKMTLENNLLFYAKFFDVSPKEVEVILQKVGLLDSKKTIAEKLSTGMKQRMLLARALINSPKVLFLDEPTSGLDPTTSKRIHELLLELKGKGTTIFLTTHDMAEATFLCDQLVLLNQGNLVEKGSPQDLIHKYNVTKKVRVTFEDGSDTELLFSELTPEKLAQATTIHSCEPTLEDIFIQQTGATLNV	MITVQHIHKQFGDKVALDNISFDIQEGQIFGFLGPSGSGKTTMIKIITGQLPADSGKSYLLGKESTLLSPEDFEAMGLVSDSSGFFEKMTLENNLLFYAKFFDVSPKEVEVILQKVGLLDSKKTIAEKLSTGMKQRMLLARALINSPKVLFLDEPTSGLDPTTSKRIHELLLELKGKGTTIFLTTHDMAEATFLCDQLVLLNQGNLVEKGSPQDLIHKYNVTKKVRVTFEDGSDTELLFSELTPEKLAQATTIHSCEPTLEDIFIQQTGATLNV	274	GX69,SS2016UMN1250,SS2016UMN574,SS2016UMN578,SS2016UMN835,SS2017KSU1528,SS2018WUSS017,SS2018WUSS020,SS2018WUSS025,SS2019WUSS017,SS2019WUSS018,SS2019WUSS019,SS2019WUSS020,SS40446,SS40447,SS40459,SS40470,STC2826,WUSS255,WUSS316,WUSS318,WUSS382,WUSS401
45835	GC_00001763	EVERYTHING	GX69	2324	23	23	1	0	1	1	1															MKLDIVKIYAFMCKLIFDNKSQLIDTTVNP	MKLDIVKIYAFMCKLIFDNKSQLIDTTVNP	30	GX69,SS2016UMN1250,SS2016UMN574,SS2016UMN578,SS2016UMN835,SS2017KSU1528,SS2018WUSS017,SS2018WUSS020,SS2018WUSS025,SS2019WUSS017,SS2019WUSS018,SS2019WUSS019,SS2019WUSS020,SS40446,SS40447,SS40459,SS40470,STC2826,WUSS255,WUSS316,WUSS318,WUSS382,WUSS401
45858	GC_00001764	EVERYTHING	GX69	1919	23	23	1	0	1	1	1											COG2272	Carboxylesterase type B (PnbA) (PDB:1K4Y)	I	Lipid transport and metabolism	MKKIAYFLLSLSLFVACGQSKEVTNTLFKNDITKTISSGEVKGKKDSTTATIEWLGIPYAAEPVGELRWKAPQPVEKWEGSFDATEIGSPFIQISKGEVVGSEGALNLDVVRPDNTEANLPVIVFLHGGNNQTGHAQEIKGNGFVNDINAVYVSINYRLGALGFNPLEALKIGTDEENSGNYTLLDIAAALDWVEENIEVFGGDKDNVTLAGFSAGGRDVMAILISPLFKDKYDKAISFSGGMTLADETDSQDIFATAIAPLVVEDGIKSTELEAKEWLLSNDCQVADYLYGLPAESLTSLMGNAGIRMSVFPHLYKDGVVIPKEGFDTSNYNDVPLLLITGTSEFSLFTAFDPYFVNSVTDGSLFSDADKLKEFIFTE	MKKIAYFLLSLSLFVACGQSKEVTNTLFKNDITKTISSGEVKGKKDSTTATIEWLGIPYAAEPVGELRWKAPQPVEKWEGSFDATEIGSPFIQISKGEVVGSEGALNLDVVRPDNTEANLPVIVFLHGGNNQTGHAQEIKGNGFVNDINAVYVSINYRLGALGFNPLEALKIGTDEENSGNYTLLDIAAALDWVEENIEVFGGDKDNVTLAGFSAGGRDVMAILISPLFKDKYDKAISFSGGMTLADETDSQDIFATAIAPLVVEDGIKSTELEAKEWLLSNDCQVADYLYGLPAESLTSLMGNAGIRMSVFPHLYKDGVVIPKEGFDTSNYNDVPLLLITGTSEFSLFTAFDPYFVNSVTDGSLFSDADKLKEFIFTE	379	GX69,SS2016UMN1250,SS2016UMN574,SS2016UMN578,SS2016UMN835,SS2017KSU1528,SS2018WUSS017,SS2018WUSS020,SS2018WUSS025,SS2019WUSS017,SS2019WUSS018,SS2019WUSS019,SS2019WUSS020,SS40446,SS40447,SS40459,SS40470,STC2826,WUSS255,WUSS316,WUSS318,WUSS382,WUSS401
45881	GC_00001765	EVERYTHING	GX69	1915	23	23	1	0	1	1	1							K01223	6-phospho-beta-glucosidase [EC:3.2.1.86]	ko00001|ko00001|ko01000	KEGG Orthology (KO)>>>09100 Metabolism>>>09101 Carbohydrate metabolism>>>00010 Glycolysis / Gluconeogenesis [PATH:ko00010]|KEGG Orthology (KO)>>>09100 Metabolism>>>09101 Carbohydrate metabolism>>>00500 Starch and sucrose metabolism [PATH:ko00500]|Enzymes>>>3. Hydrolases>>>3.2 Glycosylases>>>3.2.1 Glycosidases, i.e. enzymes that hydrolyse O- and S-glycosyl compounds>>>3.2.1.86 6-phospho-beta-gluco…	COG2723	Beta-glucosidase/6-phospho-beta-glucosidase/beta-galactosidase (BglB) (PDB:4HZ6)	G	Carbohydrate transport and metabolism	MSRFPKNFLWGGAIAANQAEGAYNVDGRGLVQTDVTTGGTVNSPRYTTYIDKDGKPGKYASMGHAGGHLPEGATYAVLEDHYYPNHKAVDFYHRYKEDIKLFAKMGYSVFRLSISWARIFPNGDDAEPNQAGLDFYRSVFEECRKYGIEPLVSIWHFDIPLNLEQRYGGWTNRKLIDFYVRYAETIFNEYKGLVKYWITFNEINNTIMFLDMFSEPKDSDYQDAYQHLHHQFVASAKAVKLGHQIDPSYRFGNMICGITFYPGTCDPADILENQHKWEQNIFYCSDAQAKGRYGSYANRLWKEHNVVLQMEEGDLDILAEGKVDMYTFSYYMSTVVTTHKVEDTVSGNFSIGAKNPYLTYSDWGWAQDPTGLQYYLEKIYDRYEIPLMVVENGLGALDT…	MSRFPKNFLWGGAIAANQAEGAYNVDGRGLVQTDVTTGGTVNSPRYTTYIDKDGKPGKYASMGHAGGHLPEGATYAVLEDHYYPNHKAVDFYHRYKEDIKLFAKMGYSVFRLSISWARIFPNGDDAEPNQAGLDFYRSVFEECRKYGIEPLVSIWHFDIPLNLEQRYGGWTNRKLIDFYVRYAETIFNEYKGLVKYWITFNEINNTIMFLDMFSEPKDSDYQDAYQHLHHQFVASAKAVKLGHQIDPSYRFGNMICGITFYPGTCDPADILENQHKWEQNIFYCSDAQAKGRYGSYANRLWKEHNVVLQMEEGDLDILAEGKVDMYTFSYYMSTVVTTHKVEDTVSGNFSIGAKNPYLTYSDWGWAQDPTGLQYYLEKIYDRYEIPLMVVENGLGALDT…	493	GX69,SS2016UMN1250,SS2016UMN574,SS2016UMN578,SS2016UMN835,SS2017KSU1528,SS2018WUSS017,SS2018WUSS020,SS2018WUSS025,SS2019WUSS017,SS2019WUSS018,SS2019WUSS019,SS2019WUSS020,SS40446,SS40447,SS40459,SS40470,STC2826,WUSS255,WUSS316,WUSS318,WUSS382,WUSS401
45904	GC_00001766	EVERYTHING	GX69	802	23	23	1	0	1	1	1							K02431	L-fucose mutarotase [EC:5.1.3.29]	ko00001|ko01000	KEGG Orthology (KO)>>>09190 Not Included in Pathway or Brite>>>09191 Unclassified: metabolism>>>99980 Enzymes with EC numbers|Enzymes>>>5. Isomerases>>>5.1 Racemases and epimerases>>>5.1.3 Acting on carbohydrates and derivatives>>>5.1.3.29 L-fucose mutarotase	COG4154	L-fucose mutarotase/ribose pyranase, RbsD/FucU family (FucU) (PDB:2WCV)	G	Carbohydrate transport and metabolism	MLKHIPKNISPDLLKTLMEMGHGDEIVLADANYPSASCANKLIRCDGVNIPDLLDSILYLMPLDGYVNSSIQFMNVVSGDDIPKIWGTYRQMIEGHGTDLKTITYLRREDFYERSKKAYAIVATGETSLYANIILKKGVVVERENV	MLKHIPKNISPDLLKTLMEMGHGDEIVLADANYPSASCANKLIRCDGVNIPDLLDSILYLMPLDGYVNSSIQFMNVVSGDDIPKIWGTYRQMIEGHGTDLKTITYLRREDFYERSKKAYAIVATGETSLYANIILKKGVVVERENV	146	GX69,SS2016UMN1250,SS2016UMN574,SS2016UMN578,SS2016UMN835,SS2017KSU1528,SS2018WUSS017,SS2018WUSS020,SS2018WUSS025,SS2019WUSS017,SS2019WUSS018,SS2019WUSS019,SS2019WUSS020,SS40446,SS40447,SS40459,SS40470,STC2826,WUSS255,WUSS316,WUSS318,WUSS382,WUSS401
45927	GC_00001767	EVERYTHING	GX69	301	23	23	1	0	1	1	1															MKKYISLIALCMMIPCLSACHSVTSEVNKEMQNELTAASIETEKALKTDERLAKIDNFQQIVEITTSKGEFSLESPFSGKIYLMATKENLEKLSKEEFTLNEKSFSTIDAGSSSDFNIRYKHQSYFTIQSLSVQDLEDFEYTKSSSTSAILVFYPD	MKKYISLIALCMMIPCLSACHSVTSEVNKEMQNELTAASIETEKALKTDERLAKIDNFQQIVEITTSKGEFSLESPFSGKIYLMATKENLEKLSKEEFTLNEKSFSTIDAGSSSDFNIRYKHQSYFTIQSLSVQDLEDFEYTKSSSTSAILVFYPD	156	GX69,SS2016UMN1250,SS2016UMN574,SS2016UMN578,SS2016UMN835,SS2017KSU1528,SS2018WUSS017,SS2018WUSS020,SS2018WUSS025,SS2019WUSS017,SS2019WUSS018,SS2019WUSS019,SS2019WUSS020,SS40446,SS40447,SS40459,SS40470,STC2826,WUSS255,WUSS316,WUSS318,WUSS382,WUSS401
45950	GC_00001768	EVERYTHING	GX69	1882	23	23	1	0	1	1	1															MIRAHASLVRNLKIVTAVNRNDAWTGRLSSPFAIFRQATRVSSFILINEMTMQKETD	MIRAHASLVRNLKIVTAVNRNDAWTGRLSSPFAIFRQATRVSSFILINEMTMQKETD	57	GX69,SS2016UMN1250,SS2016UMN574,SS2016UMN578,SS2016UMN835,SS2017KSU1528,SS2018WUSS017,SS2018WUSS020,SS2018WUSS025,SS2019WUSS017,SS2019WUSS018,SS2019WUSS019,SS2019WUSS020,SS40446,SS40447,SS40459,SS40470,STC2826,WUSS255,WUSS316,WUSS318,WUSS382,WUSS401
45973	GC_00001769	EVERYTHING	GX69	2022	23	23	1	0	1	1	1															MRESSIIKNSLFWEWRCLTTSSQFYIYLILSGMYYLLLALLNFFEVGFGEYLLKGPGLDGIETISLLSYLLFQAQNIFLLQQLFSGLSTTNFNLTILRIGSIKDWFLVKLVSLIFLSLLLGLFQTVPLFFIGNMDYLFFLHFFVVNSTNFILFSSLLFLLFHFDFSDAVSFCITYSLLVFIIFSGEILGENTNYFVTILARVAEYEKNSNLSLFIAIFFEIILSAAILSFIKIRYSLGGKIHE	MRESSIIKNSLFWEWRCLTTSSQFYIYLILSGMYYLLLALLNFFEVGFGEYLLKGPGLDGIETISLLSYLLFQAQNIFLLQQLFSGLSTTNFNLTILRIGSIKDWFLVKLVSLIFLSLLLGLFQTVPLFFIGNMDYLFFLHFFVVNSTNFILFSSLLFLLFHFDFSDAVSFCITYSLLVFIIFSGEILGENTNYFVTILARVAEYEKNSNLSLFIAIFFEIILSAAILSFIKIRYSLGGKIHE	243	GX69,SS2016UMN1250,SS2016UMN574,SS2016UMN578,SS2016UMN835,SS2017KSU1528,SS2018WUSS017,SS2018WUSS020,SS2018WUSS025,SS2019WUSS017,SS2019WUSS018,SS2019WUSS019,SS2019WUSS020,SS40446,SS40447,SS40459,SS40470,STC2826,WUSS255,WUSS316,WUSS318,WUSS382,WUSS401
45996	GC_00001770	EVERYTHING	GX69	2270	23	23	1	0	1	1	1															MSELEQKEHRELIVSDDCFALIQKMSELDSSAYQRYEITNPNILAHVEKIVQPALKHHLKKAGQPNIPKGLFKVDLPIGDLHKIKGETDKYRAFVKGAEGKFKAHAILTPAQVEIAKGAKAAAAVSGAMQVAAMVVGQYYMAEINGQLDSMKETLNDVKDFQVREFKGTVRALIVNISQLSKFSADYVENAELARLKLMECANFRAEVTKLLEQVNLAIEESITKGKGLSFEKYEQLIDKLSTNLFYQQTLLRLLAELSKLDLVFSQGVASEDSSYYVYEYYLNNCNSLGEKIANWHKDKIKFFQIDTKRNRRTQEGPMKVVADIAKELDKNAHVAAGVGFLGGLVGAAAGFGIGKAAGELNKAIRYIDVRKRTVKLISEQETVSYQSSKRLSVNNYGE…	MSELEQKEHRELIVSDDCFALIQKMSELDSSAYQRYEITNPNILAHVEKIVQPALKHHLKKAGQPNIPKGLFKVDLPIGDLHKIKGETDKYRAFVKGAEGKFKAHAILTPAQVEIAKGAKAAAAVSGAMQVAAMVVGQYYMAEINGQLDSMKETLNDVKDFQVREFKGTVRALIVNISQLSKFSADYVENAELARLKLMECANFRAEVTKLLEQVNLAIEESITKGKGLSFEKYEQLIDKLSTNLFYQQTLLRLLAELSKLDLVFSQGVASEDSSYYVYEYYLNNCNSLGEKIANWHKDKIKFFQIDTKRNRRTQEGPMKVVADIAKELDKNAHVAAGVGFLGGLVGAAAGFGIGKAAGELNKAIRYIDVRKRTVKLISEQETVSYQSSKRLSVNNYGE…	420	GX69,SS2016UMN1250,SS2016UMN574,SS2016UMN578,SS2016UMN835,SS2017KSU1528,SS2018WUSS017,SS2018WUSS020,SS2018WUSS025,SS2019WUSS017,SS2019WUSS018,SS2019WUSS019,SS2019WUSS020,SS40446,SS40447,SS40459,SS40470,STC2826,WUSS255,WUSS316,WUSS318,WUSS382,WUSS401
46019	GC_00001771	EVERYTHING	GX69	1287	23	23	1	0	1	1	1															MRSTKRKEHVSALTKLQKFLTFIGSILGIITACITIYTFTAKSTVAHTNPSSSISSSSSTNTKTSSAVSPTINIQASTSSSTETTAPSQTETSSTVDYSSSSTTTETSSSQEIQTSITETTSSTENSTEASTSSSQE	MRSTKRKEHVSALTKLQKFLTFIGSILGIITACITIYTFTAKSTVAHTNPSSSISSSSSTNTKTSSAVSPTINIQASTSSSTETTAPSQTETSSTVDYSSSSTTTETSSSQEIQTSITETTSSTENSTEASTSSSQE	137	GX69,SS2016UMN1250,SS2016UMN574,SS2016UMN578,SS2016UMN835,SS2017KSU1528,SS2018WUSS017,SS2018WUSS020,SS2018WUSS025,SS2019WUSS017,SS2019WUSS018,SS2019WUSS019,SS2019WUSS020,SS40446,SS40447,SS40459,SS40470,STC2826,WUSS255,WUSS316,WUSS318,WUSS382,WUSS401
46042	GC_00001772	EVERYTHING	GX69	2087	23	23	1	0	1	1	1															MTVWFQDVVDSLQMISQGDRYYYDSHIDELVYLSVGEFRIESRDGLEEEIEEDVAGRFVGLPTYYDFNPYTFMELYISDLTDGDLSGRLSRAIRGSGAFRRFKNELERCDRLEEWYAFETQCYKELVLDWCQENEIAIVDNRLKKM	MTVWFQDVVDSLQMISQGDRYYYDSHIDELVYLSVGEFRIESRDGLEEEIEEDVAGRFVGLPTYYDFNPYTFMELYISDLTDGDLSGRLSRAIRGSGAFRRFKNELERCDRLEEWYAFETQCYKELVLDWCQENEIAIVDNRLKKM	146	GX69,SS2016UMN1250,SS2016UMN574,SS2016UMN578,SS2016UMN835,SS2017KSU1528,SS2018WUSS017,SS2018WUSS020,SS2018WUSS025,SS2019WUSS017,SS2019WUSS018,SS2019WUSS019,SS2019WUSS020,SS40446,SS40447,SS40459,SS40470,STC2826,WUSS255,WUSS316,WUSS318,WUSS382,WUSS401
46065	GC_00001773	EVERYTHING	GX69	2267	23	23	1	0	1	1	1															MKRLSTPIFAALGFFLIVFVALNQFGRVPGTSYQIISELVLYNQATEQTYEFENHEVRKAFIRQLSSTSSRGFQASDSRTSLETTYHETIMSENLISSIYGGEEGRIMEFSRPRKSTLGNLVFASESVSYLVFARKYGNIRLETTILCQEFRVEQRLANQSNWVDLGTYTVKSPKETRYVPIYWE	MKRLSTPIFAALGFFLIVFVALNQFGRVPGTSYQIISELVLYNQATEQTYEFENHEVRKAFIRQLSSTSSRGFQASDSRTSLETTYHETIMSENLISSIYGGEEGRIMEFSRPRKSTLGNLVFASESVSYLVFARKYGNIRLETTILCQEFRVEQRLANQSNWVDLGTYTVKSPKETRYVPIYWE	185	GX69,SS2016UMN1250,SS2016UMN574,SS2016UMN578,SS2016UMN835,SS2017KSU1528,SS2018WUSS017,SS2018WUSS020,SS2018WUSS025,SS2019WUSS017,SS2019WUSS018,SS2019WUSS019,SS2019WUSS020,SS40446,SS40447,SS40459,SS40470,STC2826,WUSS255,WUSS316,WUSS318,WUSS382,WUSS401
46088	GC_00001774	EVERYTHING	GX69	1697	23	23	1	0	1	1	1							K03973	phage shock protein C	ko03000|ko02048	Transcription factors>>>Prokaryotic type>>>Other transcription factors>>>Others|Prokaryotic defense system>>>Toxin-antitoxin system (TA system)>>>Type II TA system>>>PspC-PspB	COG1983	Phage shock protein PspC (stress-responsive transcriptional regulator) (PspC)	K|T	Transcription|Signal transduction mechanisms	MSIELYKVRQGKIVSGVLAGIAHKLGWESWVTRAIFIAGLLLGKSFLLLIALYIAAAYFLPYKEDRDAERYGTGPRKIKEAEKINKSWFE	MSIELYKVRQGKIVSGVLAGIAHKLGWESWVTRAIFIAGLLLGKSFLLLIALYIAAAYFLPYKEDRDAERYGTGPRKIKEAEKINKSWFE	90	GX69,SS2016UMN1250,SS2016UMN574,SS2016UMN578,SS2016UMN835,SS2017KSU1528,SS2018WUSS017,SS2018WUSS020,SS2018WUSS025,SS2019WUSS017,SS2019WUSS018,SS2019WUSS019,SS2019WUSS020,SS40446,SS40447,SS40459,SS40470,STC2826,WUSS255,WUSS316,WUSS318,WUSS382,WUSS401
46111	GC_00001775	EVERYTHING	GX69	2024	23	23	1	0	1	1	1															MKFLLMNVRRTVFSKKMLLSFLLAFSCILIGNMVAFNGIYKLEGLSLFFAGSTIRGFSPISLVAAVISAIPIADRVIEDSKNHFLRLQLQRTSRIKYIWTLLVTAGISGFLSLFLPYFLLLVANLCLTPYKEIYIGDYQGVFKSIFDSNQLVYSILITIWYGIFGSVFAVFGLASSLAFRQKIVGVFFPCLYMILGGLFFALLDLSFLEPVGIISWGYQFQLNFLLVFLHLLCIFTICLGMILYHFQFRVEDSI	MKFLLMNVRRTVFSKKMLLSFLLAFSCILIGNMVAFNGIYKLEGLSLFFAGSTIRGFSPISLVAAVISAIPIADRVIEDSKNHFLRLQLQRTSRIKYIWTLLVTAGISGFLSLFLPYFLLLVANLCLTPYKEIYIGDYQGVFKSIFDSNQLVYSILITIWYGIFGSVFAVFGLASSLAFRQKIVGVFFPCLYMILGGLFFALLDLSFLEPVGIISWGYQFQLNFLLVFLHLLCIFTICLGMILYHFQFRVEDSI	254	GX69,SS2016UMN1250,SS2016UMN574,SS2016UMN578,SS2016UMN835,SS2017KSU1528,SS2018WUSS017,SS2018WUSS020,SS2018WUSS025,SS2019WUSS017,SS2019WUSS018,SS2019WUSS019,SS2019WUSS020,SS40446,SS40447,SS40459,SS40470,STC2826,WUSS255,WUSS316,WUSS318,WUSS382,WUSS401
46134	GC_00001776	EVERYTHING	GX69	1679	23	23	1	0	1	1	1											COG4858	Uncharacterized membrane-anchored protein	S	Function unknown	MSKQMEYRKQIEVIESQLTRENKEYMGRINGYMMIASVFHRQEEAVTAQLLSIYQDVLEAQKDGLSAEDFLGKDSKQMADDLLSYLPPIGFMEVANLSGLMLIIYLGSQWLMDFAGTGTISINWLGLVCDTALSFFLPAGIFLVIRGLIYQTSKIKVWASFLCIPLLFLLICGLRLWAIPKEPDLVLTGWGLLVPLTLLGLALLFFQKGKLVRYVFLPTYLFMIVGGVVNMVMTVPVWLNLVLVILPAMAFWIGSAILLVRKEK	MSKQMEYRKQIEVIESQLTRENKEYMGRINGYMMIASVFHRQEEAVTAQLLSIYQDVLEAQKDGLSAEDFLGKDSKQMADDLLSYLPPIGFMEVANLSGLMLIIYLGSQWLMDFAGTGTISINWLGLVCDTALSFFLPAGIFLVIRGLIYQTSKIKVWASFLCIPLLFLLICGLRLWAIPKEPDLVLTGWGLLVPLTLLGLALLFFQKGKLVRYVFLPTYLFMIVGGVVNMVMTVPVWLNLVLVILPAMAFWIGSAILLVRKEK	264	GX69,SS2016UMN1250,SS2016UMN574,SS2016UMN578,SS2016UMN835,SS2017KSU1528,SS2018WUSS017,SS2018WUSS020,SS2018WUSS025,SS2019WUSS017,SS2019WUSS018,SS2019WUSS019,SS2019WUSS020,SS40446,SS40447,SS40459,SS40470,STC2826,WUSS255,WUSS316,WUSS318,WUSS382,WUSS401
46157	GC_00001777	EVERYTHING	GX69	797	23	23	1	0	1	1	1							K15923	alpha-L-fucosidase 2 [EC:3.2.1.51]	ko00001|ko01000	KEGG Orthology (KO)>>>09100 Metabolism>>>09107 Glycan biosynthesis and metabolism>>>00511 Other glycan degradation [PATH:ko00511]|Enzymes>>>3. Hydrolases>>>3.2 Glycosylases>>>3.2.1 Glycosidases, i.e. enzymes that hydrolyse O- and S-glycosyl compounds>>>3.2.1.51 alpha-L-fucosidase	COG1554|COG1621	Kojibiose phosphorylase YcjT (ATH1) (PDB:1H54) (PUBMED:29684280)|Sucrose-6-phosphate hydrolase SacC, GH32 family (SacC) (PDB:1ST8)	G|G	Carbohydrate transport and metabolism|Carbohydrate transport and metabolism	MKLWYKKAASNWNEALPIGNGHLGGMIYGSAVKECIQLNDETIWYRGKSDRNNPDSLLHLKKVREYLLDGEIQKAEELIKLTMFATPRDQSHYELLGELYIEHIDIQPSALSLYERELDLDTAISNVIFEPNSCNLQIKREYFTSFNKNILCCRIVSSVQNTLNLNINLGRNKRFNDEVSKLDSSTILMSASAGGRKGVRFKVVCHSKVTDGEVNVLGETIVIRNATEVFLYLKSMTDYWGNLDISSLQGEFSSIDYFTEKDEHVKKYQEQFNRVDFKLDYSKDCLSIPTNLLLEDTKKYSNYLTNLLFHYGRYLLISSSQPNGLPANLQGIWCDELNPIWGSKYTININTQMNYWMVGPCDLPEVEYPLFDMLERMREPGRLTAKKMYGARGFTAHHN…	MKLWYKKAASNWNEALPIGNGHLGGMIYGSAVKECIQLNDETIWYRGKSDRNNPDSLLHLKKVREYLLDGEIQKAEELIKLTMFATPRDQSHYELLGELYIEHIDIQPSALSLYERELDLDTAISNVIFEPNSCNLQIKREYFTSFNKNILCCRIVSSVQNTLNLNINLGRNKRFNDEVSKLDSSTILMSASAGGRKGVRFKVVCHSKVTDGEVNVLGETIVIRNATEVFLYLKSMTDYWGNLDISSLQGEFSSIDYFTEKDEHVKKYQEQFNRVDFKLDYSKDCLSIPTNLLLEDTKKYSNYLTNLLFHYGRYLLISSSQPNGLPANLQGIWCDELNPIWGSKYTININTQMNYWMVGPCDLPEVEYPLFDMLERMREPGRLTAKKMYGARGFTAHHN…	763	GX69,SS2016UMN1250,SS2016UMN574,SS2016UMN578,SS2016UMN835,SS2017KSU1528,SS2018WUSS017,SS2018WUSS020,SS2018WUSS025,SS2019WUSS017,SS2019WUSS018,SS2019WUSS019,SS2019WUSS020,SS40446,SS40447,SS40459,SS40470,STC2826,WUSS255,WUSS316,WUSS318,WUSS382,WUSS401
46180	GC_00001778	EVERYTHING	GX69	2323	23	23	1	0	1	1	1											COG1051	ADP-ribose pyrophosphatase YjhB, NUDIX family (YjhB) (PDB:3GZ5)	F	Nucleotide transport and metabolism	MNPIGEIPEKMIEDNLKQACEWIDVDKLVNLDVVPVFLAEELPNWNGQAKHIMNMKEKTT	MNPIGEIPEKMIEDNLKQACEWIDVDKLVNLDVVPVFLAEELPNWNGQAKHIMNMKEKTT	60	GX69,SS2016UMN1250,SS2016UMN574,SS2016UMN578,SS2016UMN835,SS2017KSU1528,SS2018WUSS017,SS2018WUSS020,SS2018WUSS025,SS2019WUSS017,SS2019WUSS018,SS2019WUSS019,SS2019WUSS020,SS40446,SS40447,SS40459,SS40470,STC2826,WUSS255,WUSS316,WUSS318,WUSS382,WUSS401
46203	GC_00001779	EVERYTHING	GX69	2021	23	23	1	0	1	1	1											COG1131	ABC-type multidrug transport system, ATPase component (CcmA) (PDB:5DO7)	V	Defense mechanisms	MNNSIIKIENLSKKFKNCDLFDNLHFECSEGEIVGITGINGSGKSVLFKLIAGLMQPNSGTIKVYGEDIVGKIPSGLGALIEEPGFIPNYSGFENLEFLSTIQNIIGKEEILATLHRVGLFEDKDKKVRNYSLGMKKKLGIAQAIMEEPRILLLDEPTNALDSQSVQRVYDLLKELSKEKGVTVLLASHNDSDIRHLCDKVYLLENKQCKLLK	MNNSIIKIENLSKKFKNCDLFDNLHFECSEGEIVGITGINGSGKSVLFKLIAGLMQPNSGTIKVYGEDIVGKIPSGLGALIEEPGFIPNYSGFENLEFLSTIQNIIGKEEILATLHRVGLFEDKDKKVRNYSLGMKKKLGIAQAIMEEPRILLLDEPTNALDSQSVQRVYDLLKELSKEKGVTVLLASHNDSDIRHLCDKVYLLENKQCKLLK	213	GX69,SS2016UMN1250,SS2016UMN574,SS2016UMN578,SS2016UMN835,SS2017KSU1528,SS2018WUSS017,SS2018WUSS020,SS2018WUSS025,SS2019WUSS017,SS2019WUSS018,SS2019WUSS019,SS2019WUSS020,SS40446,SS40447,SS40459,SS40470,STC2826,WUSS255,WUSS316,WUSS318,WUSS382,WUSS401
46226	GC_00001780	EVERYTHING	GX69	1678	23	23	1	0	1	1	1											COG4858	Uncharacterized membrane-anchored protein	S	Function unknown	MNKQQKKLNAISSLQRMLTKENKRYMRKLHAYLMLASAFHEQEERATELLLSIYQDVLDAQADGQSAEDFLGKDSKQMADELLADLPPIRWYYGLRLTGLISLVYISWFFLGLFGVTGEMVLEWRGLLCDLLLALILPSSAFFILKNLVYERSKIKFYLLMGMWGLSFVGLVGLRFWISRQFYESLPLPLWASLLVILGVAAGLFYYRSKSAIVDTLIPAYVLTVLSGFSQLLASQFGYGPQDWTGWLPLLFMVLAFFSTLAGTFFLLKKENMG	MNKQQKKLNAISSLQRMLTKENKRYMRKLHAYLMLASAFHEQEERATELLLSIYQDVLDAQADGQSAEDFLGKDSKQMADELLADLPPIRWYYGLRLTGLISLVYISWFFLGLFGVTGEMVLEWRGLLCDLLLALILPSSAFFILKNLVYERSKIKFYLLMGMWGLSFVGLVGLRFWISRQFYESLPLPLWASLLVILGVAAGLFYYRSKSAIVDTLIPAYVLTVLSGFSQLLASQFGYGPQDWTGWLPLLFMVLAFFSTLAGTFFLLKKENMG	274	GX69,SS2016UMN1250,SS2016UMN574,SS2016UMN578,SS2016UMN835,SS2017KSU1528,SS2018WUSS017,SS2018WUSS020,SS2018WUSS025,SS2019WUSS017,SS2019WUSS018,SS2019WUSS019,SS2019WUSS020,SS40446,SS40447,SS40459,SS40470,STC2826,WUSS255,WUSS316,WUSS318,WUSS382,WUSS401
46249	GC_00001781	EVERYTHING	GX69	302	23	23	1	0	1	1	1															MNKKIFFNIVIQLLTFIRYGLIALTGLIMLALLILLIGGKPIQNSLQLDVPFPIIVIILIISILLVACFIYMATILKKLLINFQTGTIFSTENVFYTKIILGTLIIWTSIQFASAFFLSYLDLENVSDLYDFSLSDYFINGVLIIIALLAKMVLEKGVLLQAENDEII	MNKKIFFNIVIQLLTFIRYGLIALTGLIMLALLILLIGGKPIQNSLQLDVPFPIIVIILIISILLVACFIYMATILKKLLINFQTGTIFSTENVFYTKIILGTLIIWTSIQFASAFFLSYLDLENVSDLYDFSLSDYFINGVLIIIALLAKMVLEKGVLLQAENDEII	168	GX69,SS2016UMN1250,SS2016UMN574,SS2016UMN578,SS2016UMN835,SS2017KSU1528,SS2018WUSS017,SS2018WUSS020,SS2018WUSS025,SS2019WUSS017,SS2019WUSS018,SS2019WUSS019,SS2019WUSS020,SS40446,SS40447,SS40459,SS40470,STC2826,WUSS255,WUSS316,WUSS318,WUSS382,WUSS401
46272	GC_00001782	EVERYTHING	GX69	2284	23	23	1	0	0.999891	1	0.999946											COG0765	ABC-type amino acid transport system, permease component (HisM) (PDB:4YMS)	E	Amino acid transport and metabolism	MIGVLGITGPAWYQGFLEWLPDGKLFSIRAVFDALPSIIERLPITIGLTLAGAFFGLILGLVFAIVKINRVRFLYPVQAVFVSFLRGTPILVQLMLTYYGIPLVLRGLNQEYGLDWNINAIPAAVFAITAFAFNEAAYMSESIRAAIQAVSPGEIEAARSLGMTSGQVYRRIIIPNAAVIATPSLINTLIGLTKGTSLAFSAGIVEVYAQAQIQGGADYRYFERYISVSLVYWALSVLIESFGRFLENKMAIQAPESVDISGVGGDR	MIGVLGITGPAWYQGFLEWLPDGKLFSIRAVFDALPSIIERLPITIGLTLAGAFFGLILGLVFAIVKINRVRFLYPVQAVFVSFLRGTPILVQLMLTYYGIPLVLRGLNQEYGLDWNINAIPAAVFAITAFAFNEAAYMSESIRAAIQAVSPGEIEAARSLGMTSGQVYRRIIIPNAAVIATPSLINTLIGLTKGTSLAFSAGIVEVYAQAQIQGGADYRYFERYISVSLVYWALSVLIESFGRFLENKMAIQAPESVDISGVGGDR	267	GX69,SS2016UMN1250,SS2016UMN574,SS2016UMN578,SS2016UMN835,SS2017KSU1528,SS2018WUSS017,SS2018WUSS020,SS2018WUSS025,SS2019WUSS017,SS2019WUSS018,SS2019WUSS019,SS2019WUSS020,SS40446,SS40447,SS40459,SS40470,STC2826,WUSS255,WUSS316,WUSS318,WUSS382,WUSS401
46295	GC_00001783	EVERYTHING	GX69	1328	23	23	1	0	0.999784	1	0.999892							K04095	cell filamentation protein, protein adenylyltransferase [EC:2.7.7.108]	ko01000|ko03036	Enzymes>>>2. Transferases>>>2.7 Transferring phosphorus-containing groups>>>2.7.7 Nucleotidyltransferases>>>2.7.7.108 protein adenylyltransferase|Chromosome and associated proteins>>>Prokaryotic type>>>Chromosome partitioning proteins>>>Other chromosome partitioning proteins	COG3177	Fic family protein (PDB:3CUC)	K	Transcription	MYKRLEIVSYSDFDNYEAEYQKRFDSLATIKTGLTINPVSKREQRRLADKHQLFYVLLPNHVMDIEKIYKNSQLLSNFDLSSVQMQKLFYLQIIDEIQSTNDMEGVKSTRKEIKEAYNSLDKNKRFSGIVSMYHSILKNEFEKIDSLSKFRNIYDQLFLDEMSEDEKPDGELFRKKVIYVGDGNSYVHQGNSSEFSINEDLTKLIIFMNNPEIPLIIKSIITYYFFEYVHPFYDGNGRMGRFLMSSYLSRKLDFLTGLSLSESVLQNKSKYEEGFSITSHPKNRGDLTPFVGTMLEIILNAQENMKTKLGKLKSQLDRVWILIDGLDLTGPQKELLFILSQDKLFDVLHTGVSNKELTEAFGGKYKRTRIDSTLKTLEGMGLVTKVKSSPVIYEVSSNL…	MYKRLEIVSYSDFDNYEAEYQKRFDSLATIKTGLTINPVSKREQRRLADKHQLFYVLLPNHVMDIEKIYKNSQLLSNFDLSSVQMQKLFYLQIIDEIQSTNDMEGVKSTRKEIKEAYNSLDKNKRFSGIVSMYHSILKNEFEKIDSLSKFRNIYDQLFLDEMSEDEKPDGELFRKKVIYVGDGNSYVHQGNSSEFSINEDLTKLIIFMNNPEIPLIIKSIITYYFFEYVHPFYDGNGRMGRFLMSSYLSRKLDFLTGLSLSESVLQNKSKYEEGFSITSHPKNRGDLTPFVGTMLEIILNAQENMKTKLGKLKSQLDRVWILIDGLDLTGPQKELLFILSQDKLFDVLHTGVSNKELTEAFGGKYKRTRIDSTLKTLEGMGLVTKVKSSPVIYEVSSNL…	403	GX69,SS2016UMN1250,SS2016UMN574,SS2016UMN578,SS2016UMN835,SS2017KSU1528,SS2018WUSS017,SS2018WUSS020,SS2018WUSS025,SS2019WUSS017,SS2019WUSS018,SS2019WUSS019,SS2019WUSS020,SS40446,SS40447,SS40459,SS40470,STC2826,WUSS255,WUSS316,WUSS318,WUSS382,WUSS401
46318	GC_00001784	EVERYTHING	GX69	1917	23	23	1	0	0.999202	1	0.999601											COG1359	Quinol monooxygenase YgiN (YgiN) (PDB:1R6Y) (PUBMED:15613473)	C	Energy production and conversion	MITMHLYYTGPADNARAFAQEMEASGIADRIRQQAGNTRYQYFAPLDDPHSILLVDSWTDQAALDIHHASPMMQEILDLRSKYQLTVTAERYQSDETGIPERDKDFLQR	MITMHLYYTGPADNARAFAQEMEASGIADRIRQQAGNTRYQYFAPLDDPHSILLVDSWTDQAALDIHHASPMMQEILDLRSKYQLTVTAERYQSDETGIPERDKDFLQR	109	GX69,SS2016UMN1250,SS2016UMN574,SS2016UMN578,SS2016UMN835,SS2017KSU1528,SS2018WUSS017,SS2018WUSS020,SS2018WUSS025,SS2019WUSS017,SS2019WUSS018,SS2019WUSS019,SS2019WUSS020,SS40446,SS40447,SS40459,SS40470,STC2826,WUSS255,WUSS316,WUSS318,WUSS382,WUSS401
46341	GC_00001785	EVERYTHING	GX69	1886	23	23	1	0	0.999955	1	0.999977							K02810	sucrose PTS system EIIBCA or EIIBC component [EC:2.7.1.211]	ko00001|ko00001|ko01000|ko02000	KEGG Orthology (KO)>>>09100 Metabolism>>>09101 Carbohydrate metabolism>>>00500 Starch and sucrose metabolism [PATH:ko00500]|KEGG Orthology (KO)>>>09130 Environmental Information Processing>>>09131 Membrane transport>>>02060 Phosphotransferase system (PTS) [PATH:ko02060]|Enzymes>>>2. Transferases>>>2.7 Transferring phosphorus-containing groups>>>2.7.1 Phosphotransferases with an alcohol group as a…	COG1263|COG1264|COG2190	Phosphotransferase system IIC components, glucose/maltose/N-acetylglucosamine-specific (PtsG1)|Phosphotransferase system IIB components (PtsG2) (PDB:1IBA)|Phosphotransferase system IIA component (NagE) (PDB:1AX3)	G|G|G	Carbohydrate transport and metabolism|Carbohydrate transport and metabolism|Carbohydrate transport and metabolism	MDYKKVSAEVIEAVGKDNLVAAAHCATRLRLVLKDESKVNQKALDDNADVKGTFSTNGQYQVIIGPGDVNFVYAELIKATGLKEVSTDDLKQIAAQDKKFNPLMDLIKLLSDIFVPIIPALVAGGLLMALRNFLTSPDLFGPKSIEEMYPAIQGISAMIQLMSAAPFMLLPVLVGISAAKRFGANQFLGAAIGMIMTTPDLGGKEAFWDIFGFQVAQTNYAYQVIPVLAAVWLLATLEKFFHKKLPSAVDFTFTPLLSVMITGFLTFTVIGPVMLTVSDAITNAIVWLYDTTGALGMSIFGGTYSLIVMTGLHQSFPAIETQLLSAYNNNGTGYGDYIFVVASMANVAQGAATLAIYFLTKNAKTKGLSGSAAVSAFLGITEPALFGVNLKYRFPFFCA…	MDYKKVSAEVIEAVGKDNLVAAAHCATRLRLVLKDESKVNQKALDDNADVKGTFSTNGQYQVIIGPGDVNFVYAELIKATGLKEVSTDDLKQIAAQDKKFNPLMDLIKLLSDIFVPIIPALVAGGLLMALRNFLTSPDLFGPKSIEEMYPAIQGISAMIQLMSAAPFMLLPVLVGISAAKRFGANQFLGAAIGMIMTTPDLGGKEAFWDIFGFQVAQTNYAYQVIPVLAAVWLLATLEKFFHKKLPSAVDFTFTPLLSVMITGFLTFTVIGPVMLTVSDAITNAIVWLYDTTGALGMSIFGGTYSLIVMTGLHQSFPAIETQLLSAYNNNGTGYGDYIFVVASMANVAQGAATLAIYFLTKNAKTKGLSGSAAVSAFLGITEPALFGVNLKYRFPFFCA…	641	GX69,SS2016UMN1250,SS2016UMN574,SS2016UMN578,SS2016UMN835,SS2017KSU1528,SS2018WUSS017,SS2018WUSS020,SS2018WUSS025,SS2019WUSS017,SS2019WUSS018,SS2019WUSS019,SS2019WUSS020,SS40446,SS40447,SS40459,SS40470,STC2826,WUSS255,WUSS316,WUSS318,WUSS382,WUSS401
46364	GC_00001786	EVERYTHING	GX69	876	23	23	1	0	0.99815	1	0.999074							K09155	uncharacterized protein	ko00001	KEGG Orthology (KO)>>>09190 Not Included in Pathway or Brite>>>09194 Poorly characterized>>>99997 Function unknown	COG2461	Uncharacterized conserved protein AF0170, contains SAB, hemerythrin HHE, and PAS domains (PDB:2QKP) (PUBMED:18675376)	R	General function prediction only	MIFKEETILLMILLEIFTQDDWLQVAADSDAYGYAIVKPTAKWVPHREVFGEIAEQAADSIFPQPAGPNQQIIDTPEGQFTITFTPKKQSETVQDRTSPQTFGNGYLSVEQANLILNHLPLELTFVNKDDIFQYYNDSHPVEDMIFKRTPSQIGRHVELCHPPKIVDKVKKIFELLRTGQKDQVTMWFKSESMGKFVYVVYKAVRDDQGEFQGVLEYVQDIQPFFEIDSDFHRDI	MIFKEETILLMILLEIFTQDDWLQVAADSDAYGYAIVKPTAKWVPHREVFGEIAEQAADSIFPQPAGPNQQIIDTPEGQFTITFTPKKQSETVQDRTSPQTFGNGYLSVEQANLILNHLPLELTFVNKDDIFQYYNDSHPVEDMIFKRTPSQIGRHVELCHPPKIVDKVKKIFELLRTGQKDQVTMWFKSESMGKFVYVVYKAVRDDQGEFQGVLEYVQDIQPFFEIDSDFHRDI	235	GX69,SS2016UMN1250,SS2016UMN574,SS2016UMN578,SS2016UMN835,SS2017KSU1528,SS2018WUSS017,SS2018WUSS020,SS2018WUSS025,SS2019WUSS017,SS2019WUSS018,SS2019WUSS019,SS2019WUSS020,SS40446,SS40447,SS40459,SS40470,STC2826,WUSS255,WUSS316,WUSS318,WUSS382,WUSS401
46387	GC_00001787	EVERYTHING	GX69	2286	23	23	1	0	0.999873	1	0.999936							K07010	putative glutamine amidotransferase	ko01002	Peptidases and inhibitors>>>Cysteine peptidases>>>Family C26: gamma-glutamyl hydrolase family	COG2071	Gamma-glutamyl-gamma-aminobutyrate hydrolase PuuD (putrescine degradation), contains GATase1-like domain (PuuD) (PDB:1L9X)	E	Amino acid transport and metabolism	MGKPIIGITSNEKPVAEGIPIMNLSLSRNFADGIKRAGGLPFYIPLSGETDVVDYVSAIDKLLLTGGQHVLPQFYGQEKLIESDDYFKERDEFELKLVHEALRQEKPILGICRGMQLFNVARGGTLKQAVEGHRSLPFDLIHQVECKEATPLASIFGQRVAVNSIHSQAIENLGQGLEAIVHSVDDGIIEAVRSMDETRFLGVQWHPELLIDQSGGNQKLFDYFVQTL	MGKPIIGITSNEKPVAEGIPIMNLSLSRNFADGIKRAGGLPFYIPLSGETDVVDYVSAIDKLLLTGGQHVLPQFYGQEKLIESDDYFKERDEFELKLVHEALRQEKPILGICRGMQLFNVARGGTLKQAVEGHRSLPFDLIHQVECKEATPLASIFGQRVAVNSIHSQAIENLGQGLEAIVHSVDDGIIEAVRSMDETRFLGVQWHPELLIDQSGGNQKLFDYFVQTL	228	GX69,SS2016UMN1250,SS2016UMN574,SS2016UMN578,SS2016UMN835,SS2017KSU1528,SS2018WUSS017,SS2018WUSS020,SS2018WUSS025,SS2019WUSS017,SS2019WUSS018,SS2019WUSS019,SS2019WUSS020,SS40446,SS40447,SS40459,SS40470,STC2826,WUSS255,WUSS316,WUSS318,WUSS382,WUSS401
46433	GC_00001789	EVERYTHING	GX69	1911	23	23	1	0	0.999741	1	0.999871															MESIVGIVVIVVVTVVLVYLLTNMWKIRAASVGQTDDTTLYFVRFKGVNPPDLANSSVFNQVAKIKCAKGDTYQVTSTVNDVKLRDVIMDEFQLKSSEVVVYYPPRLFFYAS	MESIVGIVVIVVVTVVLVYLLTNMWKIRAASVGQTDDTTLYFVRFKGVNPPDLANSSVFNQVAKIKCAKGDTYQVTSTVNDVKLRDVIMDEFQLKSSEVVVYYPPRLFFYAS	112	GX69,SS2016UMN1250,SS2016UMN574,SS2016UMN578,SS2016UMN835,SS2017KSU1528,SS2018WUSS017,SS2018WUSS020,SS2018WUSS025,SS2019WUSS017,SS2019WUSS018,SS2019WUSS019,SS2019WUSS020,SS40446,SS40447,SS40459,SS40470,STC2826,WUSS255,WUSS316,WUSS318,WUSS382,WUSS401
46493	GC_00001791	EVERYTHING	SS40447	1797	23	23	1	0	0.994317	0.891351	0.940023							K03488	beta-glucoside operon transcriptional antiterminator	ko03000	Transcription factors>>>Prokaryotic type>>>Other transcription factors>>>BglG family	COG3711	Transcriptional antiterminator (BglG) (PDB:1AUU)	K	Transcription	MQIEKVYNNNVIQAIDQQGRELIVMGKGLGFQKKAGEELDTSKIEKTFVLQNDYQQSDLSSLYLQMESSEVEVVNAIINRAEETLEVQFDLSLYLALADHLHFVFQRCREGIFIENPLSWEVRKFYPKEYQIGLEALQLVQERLGLELGKGEASSIALHLVNAQKNGAFGKETQTISKIVTQILDIVRLHFGSVTYEEDTSYHRFVTHIQYFAQRVANGVVEGVNDAF--LYEQVMANYPDSFACTTKIRQHIAEVYHFEMSKDEQVYLTIHIQRLKTS	MQIEKVYNNNVIQAIDQQGRELIVMGKGLGFQKKAGEELDTSKIEKTFVLQNDYQQSDLSSLYLQMESSEVEVVNAIINRAEETLEVQFDLSLYLALADHLHFVFQRCREGIFIENPLSWEVRKFYPKEYQIGLEALQLVQERLGLELGKGEASSIALHLVNAQKNGAFGKETQTISKIVTQILDIVRLHFGSVTYEEDTSYHRFVTHIQYFAQRVANGVVEGVNDAFLYEQVMANYPDSFACTTKIRQHIAEVYHFEMSKDEQVYLTIHIQRLKTS	277	GX69,SS2016UMN1250,SS2016UMN574,SS2016UMN578,SS2016UMN835,SS2017KSU1528,SS2018WUSS017,SS2018WUSS020,SS2018WUSS025,SS2019WUSS017,SS2019WUSS018,SS2019WUSS019,SS2019WUSS020,SS40446,SS40447,SS40459,SS40470,STC2826,WUSS255,WUSS316,WUSS318,WUSS382,WUSS401
46525	GC_00001793	EVERYTHING	GX69	2096	23	23	1	0	0.998359	1	0.999179															MIVLKPVDESSYQAVLDLTVAEEDKGLVAPNVRSLADAWLYRENGSGKELDGF	MIVLKPVDESSYQAVLDLTVAEEDKGLVAPNVRSLADAWLYRENGSGKELDGF	53	GX69,SS2016UMN1250,SS2016UMN574,SS2016UMN578,SS2016UMN835,SS2017KSU1528,SS2018WUSS017,SS2018WUSS020,SS2018WUSS025,SS2019WUSS017,SS2019WUSS018,SS2019WUSS019,SS2019WUSS020,SS40446,SS40447,SS40459,SS40470,STC2826,WUSS255,WUSS316,WUSS318,WUSS382,WUSS401
46548	GC_00001794	EVERYTHING	GX69	427	23	23	1	0	0.993862	1	0.996921							K16214	UDP-N-acetylglucosamine kinase [EC:2.7.1.176]	ko01000|ko02048	Enzymes>>>2. Transferases>>>2.7 Transferring phosphorus-containing groups>>>2.7.1 Phosphotransferases with an alcohol group as acceptor>>>2.7.1.176 UDP-N-acetylglucosamine kinase|Prokaryotic defense system>>>Toxin-antitoxin system (TA system)>>>Type II TA system>>>PezT-PezA	COG4185	Predicted ABC-type ATPase or kinase	R	General function prediction only	MRLEEFSEAEFQKALQRTIRALTRGKTIPGQPKAILLGGQSGAGKTTIHRIKQKEFQGNIIIIDGDSYRSQHPNYLALQEKYGKDSVDYTKGFAGKMVEHLVDELSTQGYHLLIEGTLRTTQVPRQTAQLLVSKGYQVSLAVIGTKPELSYLSTLIRYEELYAIDPNQARVTPKEHHDGIVENLVDNLRELEREQLFDQIQIYQRDRTCIYDSAIDEGSAAEVLQECLFGKWSKVEEEMMKEGKSSLKKLYEIRG	MRLEEFSEAEFQKALQRTIRALTRGKTIPGQPKAILLGGQSGAGKTTIHRIKQKEFQGNIIIIDGDSYRSQHPNYLALQEKYGKDSVDYTKGFAGKMVEHLVDELSTQGYHLLIEGTLRTTQVPRQTAQLLVSKGYQVSLAVIGTKPELSYLSTLIRYEELYAIDPNQARVTPKEHHDGIVENLVDNLRELEREQLFDQIQIYQRDRTCIYDSAIDEGSAAEVLQECLFGKWSKVEEEMMKEGKSSLKKLYEIRG	255	GX69,SS2016UMN1250,SS2016UMN574,SS2016UMN578,SS2016UMN835,SS2017KSU1528,SS2018WUSS017,SS2018WUSS020,SS2018WUSS025,SS2019WUSS017,SS2019WUSS018,SS2019WUSS019,SS2019WUSS020,SS40446,SS40447,SS40459,SS40470,STC2826,WUSS255,WUSS316,WUSS318,WUSS382,WUSS401
46571	GC_00001795	EVERYTHING	GX69	1912	23	23	1	0	0.998899	1	0.999449							K15383	MtN3 and saliva related transmembrane protein	ko02000	Transporters>>>Other transporters>>>Electrochemical potential-driven transporters [TC:2]	COG4095	Sugar transporter, SemiSWEET family, contains PQ motif (SWEET) (PUBMED:24027245)	G	Carbohydrate transport and metabolism	MVGFIAACLTTFGFVPQVIKVVKTKDTESISLGMYMMSVAGMSLWLFHGIIQGDTALIIANSLSVTLAGIILVYKLVYK	MVGFIAACLTTFGFVPQVIKVVKTKDTESISLGMYMMSVAGMSLWLFHGIIQGDTALIIANSLSVTLAGIILVYKLVYK	79	GX69,SS2016UMN1250,SS2016UMN574,SS2016UMN578,SS2016UMN835,SS2017KSU1528,SS2018WUSS017,SS2018WUSS020,SS2018WUSS025,SS2019WUSS017,SS2019WUSS018,SS2019WUSS019,SS2019WUSS020,SS40446,SS40447,SS40459,SS40470,STC2826,WUSS255,WUSS316,WUSS318,WUSS382,WUSS401
46594	GC_00001796	EVERYTHING	GX69	1922	23	23	1	0	0.999381	1	0.99969	M00125	Riboflavin biosynthesis, plants and bacteria, GTP => riboflavin/FMN/FAD	M00125	Pathway modules; Metabolism of cofactors and vitamins; Cofactor and vitamin metabolism			K21064	5-amino-6-(5-phospho-D-ribitylamino)uracil phosphatase [EC:3.1.3.104]	ko00001	KEGG Orthology (KO)>>>09100 Metabolism>>>09109 Metabolism of terpenoids and polyketides>>>01051 Biosynthesis of ansamycins [PATH:ko01051]	COG0561	Hydroxymethylpyrimidine pyrophosphatase and other HAD family phosphatases (Cof) (PDB:1YMQ)	H|R	Coenzyme transport and metabolism|General function prediction only	MRKIIFLDVDGTLVDYHNRIPESAIRAIRQARENGHLVYVCTGRSRAEMQPELWEIGLDGMIGGNGSYVEHQGQVIMHQLLSEEDSRAIVDWLHERGLEFYLESNNGLFASENFRERARETLRIYSMNKGKTAEEVATQEVEDVMHGMIFDGQLYRNDLNKVSFVLDSYQDHLDSKQAFPQLVANTWGGRGESALFGDLGVKDIDKAHVISVLLDYLGASQADTIAFGDAKIDISMLDYCAVGVAMGNGGAEILAMADMITDDVEEDGLYNAFERLGLLDK	MRKIIFLDVDGTLVDYHNRIPESAIRAIRQARENGHLVYVCTGRSRAEMQPELWEIGLDGMIGGNGSYVEHQGQVIMHQLLSEEDSRAIVDWLHERGLEFYLESNNGLFASENFRERARETLRIYSMNKGKTAEEVATQEVEDVMHGMIFDGQLYRNDLNKVSFVLDSYQDHLDSKQAFPQLVANTWGGRGESALFGDLGVKDIDKAHVISVLLDYLGASQADTIAFGDAKIDISMLDYCAVGVAMGNGGAEILAMADMITDDVEEDGLYNAFERLGLLDK	281	GX69,SS2016UMN1250,SS2016UMN574,SS2016UMN578,SS2016UMN835,SS2017KSU1528,SS2018WUSS017,SS2018WUSS020,SS2018WUSS025,SS2019WUSS017,SS2019WUSS018,SS2019WUSS019,SS2019WUSS020,SS40446,SS40447,SS40459,SS40470,STC2826,WUSS255,WUSS316,WUSS318,WUSS382,WUSS401
46617	GC_00001797	EVERYTHING	GX69	621	23	23	1	0	0.999156	1	0.999578					COG0607	Urea cycle	K03972	phage shock protein E	ko00001|ko00001|ko01000|ko01009|ko01009|ko03036|ko03400	KEGG Orthology (KO)>>>09140 Cellular Processes>>>09143 Cell growth and death>>>04110 Cell cycle [PATH:ko04110]|KEGG Orthology (KO)>>>09140 Cellular Processes>>>09143 Cell growth and death>>>04114 Oocyte meiosis [PATH:ko04114]|Enzymes>>>3. Hydrolases>>>3.1 Acting on ester bonds>>>3.1.3 Phosphoric-monoester hydrolases>>>3.1.3.48 protein-tyrosine-phosphatase|Protein phosphatases and associated prote…	COG0607	Rhodanese-related sulfurtransferase (PspE) (PDB:1TQ1)	P	Inorganic ion transport and metabolism	MQEKHEQTITLTAAELLGLIQTESVQLLDVRDPEEYSAGHIGGAINCPMDRIAAFDGPVDQHYLLICKSGKRSKLAREIMSSKGFKANDIAGGMDAWDGLIVK	MQEKHEQTITLTAAELLGLIQTESVQLLDVRDPEEYSAGHIGGAINCPMDRIAAFDGPVDQHYLLICKSGKRSKLAREIMSSKGFKANDIAGGMDAWDGLIVK	103	GX69,SS2016UMN1250,SS2016UMN574,SS2016UMN578,SS2016UMN835,SS2017KSU1528,SS2018WUSS017,SS2018WUSS020,SS2018WUSS025,SS2019WUSS017,SS2019WUSS018,SS2019WUSS019,SS2019WUSS020,SS40446,SS40447,SS40459,SS40470,STC2826,WUSS255,WUSS316,WUSS318,WUSS382,WUSS401
46686	GC_00001800	EVERYTHING	GX69	1914	23	23	1	0	0.99778	1	0.998889											COG0346	Catechol 2,3-dioxygenase or related enzyme, vicinal oxygen chelate (VOC) family (GloA) (PDB:3R4Q) (PUBMED:11830595)	Q	Secondary metabolites biosynthesis, transport and catabolism	MKIEHVAIYTQDLEGMRNFFENYFNATSNQLYHNLKTSFKSYFLTFEDGARLEIMTRDDVVDKPSQLNYLGLIHLAFSLGSEEAVDELTERLVAAGYLLLNGPRITGDGYYEPCVLGFDDIQIELTV	MKIEHVAIYTQDLEGMRNFFENYFNATSNQLYHNLKTSFKSYFLTFEDGARLEIMTRDDVVDKPSQLNYLGLIHLAFSLGSEEAVDELTERLVAAGYLLLNGPRITGDGYYEPCVLGFDDIQIELTV	127	GX69,SS2016UMN1250,SS2016UMN574,SS2016UMN578,SS2016UMN835,SS2017KSU1528,SS2018WUSS017,SS2018WUSS020,SS2018WUSS025,SS2019WUSS017,SS2019WUSS018,SS2019WUSS019,SS2019WUSS020,SS40446,SS40447,SS40459,SS40470,STC2826,WUSS255,WUSS316,WUSS318,WUSS382,WUSS401
46723	GC_00001801	EVERYTHING	SS40447	1864	23	23	1	0	0.939581	0.97785	0.958334							K07733	prophage regulatory protein	ko00001	KEGG Orthology (KO)>>>09190 Not Included in Pathway or Brite>>>09192 Unclassified: genetic information processing>>>99976 Replication and repair	COG3311	DNA-binding transcriptional regulator AlpA (AlpA)	K|X	Transcription|Mobilome: prophages, transposons	MQVILPTEQVQEIQSMIANLLQHEISHFKEDLGLDSPYLNKVQTCQYLGISNNTLDSWIQKGLPVIKIGKTVRFNKNEIDRWLCKKVML	MQVILPTEQVQEIQSMIANLLQHEISHFKEDLGLDSPYLNKVQTCQYLGISNNTLDSWIQKGLPVIKIGKTVRFNKNEIDRWLCKKVML	89	GX69,SS2016UMN1250,SS2016UMN574,SS2016UMN578,SS2016UMN835,SS2017KSU1528,SS2018WUSS017,SS2018WUSS020,SS2018WUSS025,SS2019WUSS017,SS2019WUSS018,SS2019WUSS019,SS2019WUSS020,SS40446,SS40447,SS40459,SS40470,STC2826,WUSS255,WUSS316,WUSS318,WUSS382,WUSS401
46732	GC_00001802	EVERYTHING	GX69	1990	23	23	1	0	0.960005	0.984145	0.971925											COG4973	Site-specific recombinase XerC (XerC)	L	Replication, recombination and repair	MATFAKLEISTFLFYNGHDIFWFDIKKNIMTITKTKNGTYRLKVYIPTEARMPLGIVNNNYFDKRFKTKKEARQAEIDLLTKINQIENNEFTGIGK-GDILFKDFYENVWWEYYKAGQTTSTTKPPSRSTIANTKTCFRKHILPMLGNYTIQFLNQNKQVILNLMTAKANEYANFKTLRSYVISIFDWAEELEYIESNKIAKTLRRIKATKKIQLAEARRDEDLYLTHEQLQEWFLAFQDDLANEKISLKDYLLFYLTFLLGDRKSESYALQWKHIDFEKSQIQLLQALDRYGDTKATKGNKKTIFAISAELLQLLRSWKKQQRRELAKFGIITNSEQFVFTYVDTKGNVNKPLHADYLNNKMRTVKNRHPYLTHATPHKLGHTGATLAKQAGMSLEAI…	MATFAKLEISTFLFYNGHDIFWFDIKKNIMTITKTKNGTYRLKVYIPTEARMPLGIVNNNYFDKRFKTKKEARQAEIDLLTKINQIENNEFTGIGKGDILFKDFYENVWWEYYKAGQTTSTTKPPSRSTIANTKTCFRKHILPMLGNYTIQFLNQNKQVILNLMTAKANEYANFKTLRSYVISIFDWAEELEYIESNKIAKTLRRIKATKKIQLAEARRDEDLYLTHEQLQEWFLAFQDDLANEKISLKDYLLFYLTFLLGDRKSESYALQWKHIDFEKSQIQLLQALDRYGDTKATKGNKKTIFAISAELLQLLRSWKKQQRRELAKFGIITNSEQFVFTYVDTKGNVNKPLHADYLNNKMRTVKNRHPYLTHATPHKLGHTGATLAKQAGMSLEAIS…	434	GX69,SS2016UMN1250,SS2016UMN574,SS2016UMN578,SS2016UMN835,SS2017KSU1528,SS2018WUSS017,SS2018WUSS020,SS2018WUSS025,SS2019WUSS017,SS2019WUSS018,SS2019WUSS019,SS2019WUSS020,SS40446,SS40447,SS40459,SS40470,STC2826,WUSS255,WUSS316,WUSS318,WUSS382,WUSS401
46755	GC_00001803	EVERYTHING	GX69	784	23	23	1	0	1	0.982095	0.990966															MTKNFTTKAAKVLTIATLSAGTLIGAVALDTTTVSASSVSQISGDELKGKIQAVTNSFPTFESAQAFVTGQMSQMLFGESYRAVVIPENSLYIVEVTIDYDALTSKDQAIALANQVVAAADSAIGGAAPATPAEPETPVTSEEPTTPVEPETPVTPVEPTTPTEPETPVTPEEPTTPTEPVVPEEPTTPIEPETPVTSVEPTTPIEVSKNQKSSTTKEEIKKVIPDNSTEAIKKDVKTLPNTGDAGSVLSIIGSGLLSLGGYVALKRKN	MTKNFTTKAAKVLTIATLSAGTLIGAVALDTTTVSASSVSQISGDELKGKIQAVTNSFPTFESAQAFVTGQMSQMLFGESYRAVVIPENSLYIVEVTIDYDALTSKDQAIALANQVVAAADSAIGGAAPATPAEPETPVTSEEPTTPVEPETPVTPVEPTTPTEPETPVTPEEPTTPTEPVVPEEPTTPIEPETPVTSVEPTTPIEVSKNQKSSTTKEEIKKVIPDNSTEAIKKDVKTLPNTGDAGSVLSIIGSGLLSLGGYVALKRKN	269	GX69,SS2016UMN1250,SS2016UMN574,SS2016UMN578,SS2016UMN835,SS2017KSU1528,SS2018WUSS017,SS2018WUSS020,SS2018WUSS025,SS2019WUSS017,SS2019WUSS018,SS2019WUSS019,SS2019WUSS020,SS40446,SS40447,SS40459,SS40470,STC2826,WUSS255,WUSS316,WUSS318,WUSS382,WUSS401
46778	GC_00001804	EVERYTHING	GX69	1906	23	23	1	0	0.997412	1	0.998704							K02761	cellobiose PTS system EIIC component	ko00001|ko00001|ko02000	KEGG Orthology (KO)>>>09100 Metabolism>>>09101 Carbohydrate metabolism>>>00500 Starch and sucrose metabolism [PATH:ko00500]|KEGG Orthology (KO)>>>09130 Environmental Information Processing>>>09131 Membrane transport>>>02060 Phosphotransferase system (PTS) [PATH:ko02060]|Transporters>>>Phosphotransferase system (PTS)>>>Enzyme II [TC:4.A]>>>Cellobiose-specific II component	COG1455	Phosphotransferase system cellobiose-specific component IIC (CelB) (PDB:3QNQ)	G	Carbohydrate transport and metabolism	MEEQKGFFGLLDKYLMGPMGKLASYKVVRAITAAGMAAVPFTIVGSMFLVFSILPQAFSFWPIVSDIFAASFDKFTPLYMVANTATMGVLSLYFALAIGYELTKIYAEEEELNLTPLNGALLSLFAFIMTVPQIIFENGAMSAVTSLKEGAVVVDGWAMGGGVTRFGTTGIFTAIIMAVAAVLLYRMCVKNNWVIKMPESVPEGVSRGFTALIPSFVVAFFVIFLNGVLVALGTDIFKVIAIPFSFVGNLTNTWIGLVIIYLLTQALWVVGIHGANIIFAFVSPIALANMSLNAAGERMIVAGEFSNMFVIAGGSGATLGLCIWLATRARSEQLSAIGKAAIVPGIFNINEPLIFGLPIIYNPALAIPFMLAPIASMTVYYFSMKLNLINAVVAQVPWP…	MEEQKGFFGLLDKYLMGPMGKLASYKVVRAITAAGMAAVPFTIVGSMFLVFSILPQAFSFWPIVSDIFAASFDKFTPLYMVANTATMGVLSLYFALAIGYELTKIYAEEEELNLTPLNGALLSLFAFIMTVPQIIFENGAMSAVTSLKEGAVVVDGWAMGGGVTRFGTTGIFTAIIMAVAAVLLYRMCVKNNWVIKMPESVPEGVSRGFTALIPSFVVAFFVIFLNGVLVALGTDIFKVIAIPFSFVGNLTNTWIGLVIIYLLTQALWVVGIHGANIIFAFVSPIALANMSLNAAGERMIVAGEFSNMFVIAGGSGATLGLCIWLATRARSEQLSAIGKAAIVPGIFNINEPLIFGLPIIYNPALAIPFMLAPIASMTVYYFSMKLNLINAVVAQVPWP…	449	GX69,SS2016UMN1250,SS2016UMN574,SS2016UMN578,SS2016UMN835,SS2017KSU1528,SS2018WUSS017,SS2018WUSS020,SS2018WUSS025,SS2019WUSS017,SS2019WUSS018,SS2019WUSS019,SS2019WUSS020,SS40446,SS40447,SS40459,SS40470,STC2826,WUSS255,WUSS316,WUSS318,WUSS382,WUSS401
46893	GC_00001809	EVERYTHING	GX69	793	23	23	1	0	1	0.995424	0.997707											COG1454	Alcohol dehydrogenase, class IV (EutG) (PDB:6AHC)	C	Energy production and conversion	MATFYVPAVNLIGKGVVNEVGPYIKELGYKKALLVTDKFIEGSDILPKVLKPLDTEGIEYVIFSDVEPNPTCKNVTDGVAALEEHGCDFIISLGGGSPQDAASCISIIATNGGKPQDYEGLHKSAKKGLPVVAINTTAGTSAEIIVN	MATFYVPAVNLIGKGVVNEVGPYIKELGYKKALLVTDKFIEGSDILPKVLKPLDTEGIEYVIFSDVEPNPTCKNVTDGVAALEEHGCDFIISLGGGSPQDAASCISIIATNGGKPQDYEGLHKSAKKGLPVVAINTTAGTSAEIIVN	147	GX69,SS2016UMN1250,SS2016UMN574,SS2016UMN578,SS2016UMN835,SS2017KSU1528,SS2018WUSS017,SS2018WUSS020,SS2018WUSS025,SS2019WUSS017,SS2019WUSS018,SS2019WUSS019,SS2019WUSS020,SS40446,SS40447,SS40459,SS40470,STC2826,WUSS255,WUSS316,WUSS318,WUSS382,WUSS401
46916	GC_00001810	EVERYTHING	GX69	1904	23	23	1	0	0.997991	1	0.998994											COG0406	Broad specificity phosphatase PhoE (PhoE) (PDB:1EBB)	G	Carbohydrate transport and metabolism	MTKTIYLMRHGETLFNTQKRVQGWSDFPLTERGIVQAQAVGQYFKEQGIIFTSAYSSTQERATDTLKLVTDAPYQQLKGLKEMNFGIFEAREEELLPKPRPGARSFEDLLVPFGGEDIRAVGSRVKEAILSVAESDPADPILMVSHGAAIWGLVQVLEVTFPPGVFLPNCAICQLTVEQNQIRFEKLIDSAHDFKVYDFK	MTKTIYLMRHGETLFNTQKRVQGWSDFPLTERGIVQAQAVGQYFKEQGIIFTSAYSSTQERATDTLKLVTDAPYQQLKGLKEMNFGIFEAREEELLPKPRPGARSFEDLLVPFGGEDIRAVGSRVKEAILSVAESDPADPILMVSHGAAIWGLVQVLEVTFPPGVFLPNCAICQLTVEQNQIRFEKLIDSAHDFKVYDFK	200	GX69,SS2016UMN1250,SS2016UMN574,SS2016UMN578,SS2016UMN835,SS2017KSU1528,SS2018WUSS017,SS2018WUSS020,SS2018WUSS025,SS2019WUSS017,SS2019WUSS018,SS2019WUSS019,SS2019WUSS020,SS40446,SS40447,SS40459,SS40470,STC2826,WUSS255,WUSS316,WUSS318,WUSS382,WUSS401
46939	GC_00001811	EVERYTHING	GX69	1907	23	23	1	0	0.996869	1	0.998432															MSKGMASKKLQKTPEQLKQESKRKSQLFNRYMLFRYSLAVFFFANLYWLLVQLFQPSLYLILPSLMLIAIIIATAEQFKLYSAEESRLTKTEFVLRAQAILQGLIVVLVILGHISTLFPTFSNHISAKLFVIALQLLGLALVVLNIKRLEQVRQNTDKYYLRFQIIRKYL	MSKGMASKKLQKTPEQLKQESKRKSQLFNRYMLFRYSLAVFFFANLYWLLVQLFQPSLYLILPSLMLIAIIIATAEQFKLYSAEESRLTKTEFVLRAQAILQGLIVVLVILGHISTLFPTFSNHISAKLFVIALQLLGLALVVLNIKRLEQVRQNTDKYYLRFQIIRKYL	170	GX69,SS2016UMN1250,SS2016UMN574,SS2016UMN578,SS2016UMN835,SS2017KSU1528,SS2018WUSS017,SS2018WUSS020,SS2018WUSS025,SS2019WUSS017,SS2019WUSS018,SS2019WUSS019,SS2019WUSS020,SS40446,SS40447,SS40459,SS40470,STC2826,WUSS255,WUSS316,WUSS318,WUSS382,WUSS401
46985	GC_00001813	EVERYTHING	GX69	249	23	23	1	0	0.999967	0.995566	0.997762															MKKKSVAIPVTLATGVLAVGTVGFQANQVSADTIVPTVSEEQAAPVKVVSEQELASAQAAVTEAEQVAQAASNTATAKEQVAANAVQGVVEATDNLAKAEELVAKATEAEIEKTQTTIEELKETAASQETAQTLAEKELAEAKKAEKVPAEKVAQAQTAYEKANSTLIAAQATATAATNQVAEAQAALATAEANVATTTNQVATAEQAVQAAQTALQTAEQADKETAQQLAVAKENLAQAKQAQAVAEADLATKVAAVTTAESSVKEAQAAVAAAEAYLASLVSDGTELTPLEFFGAEVEEPSEGNAMVGVSGTFYEPDQAAILARINEIRKEAFDEGLVDRYVPLKWSTILEYTTQIRAAEAEYTLGHIRWTDKSIFTVDTDNPEIVAVRAENLAWNF…	MKKKSVAIPVTLATGVLAVGTVGFQANQVSADTIVPTVSEEQAAPVKVVSEQELASAQAAVTEAEQVAQAASNTATAKEQVAANAVQGVVEATDNLAKAEELVAKATEAEIEKTQTTIEELKETAASQETAQTLAEKELAEAKKAEKVPAEKVAQAQTAYEKANSTLIAAQATATAATNQVAEAQAALATAEANVATTTNQVATAEQAVQAAQTALQTAEQADKETAQQLAVAKENLAQAKQAQAVAEADLATKVAAVTTAESSVKEAQAAVAAAEAYLASLVSDGTELTPLEFFGAEVEEPSEGNAMVGVSGTFYEPDQAAILARINEIRKEAFDEGLVDRYVPLKWSTILEYTTQIRAAEAEYTLGHIRWTDKSIFTVDTDNPEIVAVRAENLAWNF…	879	GX69,SS2016UMN1250,SS2016UMN574,SS2016UMN578,SS2016UMN835,SS2017KSU1528,SS2018WUSS017,SS2018WUSS020,SS2018WUSS025,SS2019WUSS017,SS2019WUSS018,SS2019WUSS019,SS2019WUSS020,SS40446,SS40447,SS40459,SS40470,STC2826,WUSS255,WUSS316,WUSS318,WUSS382,WUSS401
47008	GC_00001814	EVERYTHING	GX69	354	23	23	1	0	0.999584	1	0.999792							K24300	UDP-N-acetylglucosamine 4,6-dehydratase [EC:4.2.1.135]	ko00001|ko00001|ko01000	KEGG Orthology (KO)>>>09100 Metabolism>>>09107 Glycan biosynthesis and metabolism>>>00541 O-Antigen nucleotide sugar biosynthesis [PATH:ko00541]|KEGG Orthology (KO)>>>09100 Metabolism>>>09107 Glycan biosynthesis and metabolism>>>00552 Teichoic acid biosynthesis [PATH:ko00552]|Enzymes>>>4. Lyases>>>4.2 Carbon-oxygen lyases>>>4.2.1 Hydro-lyases>>>4.2.1.135 UDP-N-acetylglucosamine 4,6-dehydratase (c…	COG1086	NDP-sugar epimerase, includes UDP-GlcNAc-inverting 4,6-dehydratase FlaA1 and capsular polysaccharide biosynthesis protein EpsC (FlaA1) (PDB:2GN4)	M|O	Cell wall/membrane/envelope biogenesis|Posttranslational modification, protein turnover, chaperones	MDLETVTDKLLERNIKRLILMCMDTCLIIVSMILSRLFLDVIIDIPDERFIFAVLFVLIFYLIISVRLKVFSLITRYTGYQSYVKIGLSLISAYSLFLIISMILWQTFSYRFILVSLFLSYVMLITPRIVWKVLHETRKNAIRKKDNPLRILVVGAGDGGNIFINTVEDRKLNFEIVGIVDRDPNKLGTFIRTAKVLGNRNDIPRLVEKLAVDQVVIAIPSLNGKEREKIVEICNTTGVTVNNMPSIEDIMAGNMSVSAFQEIDVADLLGRLEVVLDQDELNQFFKGKTILVTGAGGSIGSELCRQIAKFTPKCLLLLGHGENSIYLIHRELLEKYQGKIELVPLIADIQDRELIFSIMAEYQPDVVYHAAAHKHVPLMEYNPHEAVKNNIFGTKNVAE…	MDLETVTDKLLERNIKRLILMCMDTCLIIVSMILSRLFLDVIIDIPDERFIFAVLFVLIFYLIISVRLKVFSLITRYTGYQSYVKIGLSLISAYSLFLIISMILWQTFSYRFILVSLFLSYVMLITPRIVWKVLHETRKNAIRKKDNPLRILVVGAGDGGNIFINTVEDRKLNFEIVGIVDRDPNKLGTFIRTAKVLGNRNDIPRLVEKLAVDQVVIAIPSLNGKEREKIVEICNTTGVTVNNMPSIEDIMAGNMSVSAFQEIDVADLLGRLEVVLDQDELNQFFKGKTILVTGAGGSIGSELCRQIAKFTPKCLLLLGHGENSIYLIHRELLEKYQGKIELVPLIADIQDRELIFSIMAEYQPDVVYHAAAHKHVPLMEYNPHEAVKNNIFGTKNVAE…	608	GX69,SS2016UMN1250,SS2016UMN574,SS2016UMN578,SS2016UMN835,SS2017KSU1528,SS2018WUSS017,SS2018WUSS020,SS2018WUSS025,SS2019WUSS017,SS2019WUSS018,SS2019WUSS019,SS2019WUSS020,SS40446,SS40447,SS40459,SS40470,STC2826,WUSS255,WUSS316,WUSS318,WUSS382,WUSS401
47054	GC_00001816	EVERYTHING	GX69	1894	23	23	1	0	0.994844	1	0.997416															MRAKKTSKKDTQPFQLQLITDVDAVKCKSSRVFGTLRRFPIFVRFS	MRAKKTSKKDTQPFQLQLITDVDAVKCKSSRVFGTLRRFPIFVRFS	46	GX69,SS2016UMN1250,SS2016UMN574,SS2016UMN578,SS2016UMN835,SS2017KSU1528,SS2018WUSS017,SS2018WUSS020,SS2018WUSS025,SS2019WUSS017,SS2019WUSS018,SS2019WUSS019,SS2019WUSS020,SS40446,SS40447,SS40459,SS40470,STC2826,WUSS255,WUSS316,WUSS318,WUSS382,WUSS401
47100	GC_00001818	EVERYTHING	GX69	801	23	23	1	0	1	0.973598	0.986622							K02793	mannose PTS system EIIA component [EC:2.7.1.191]	ko00001|ko00001|ko01000|ko02000	KEGG Orthology (KO)>>>09100 Metabolism>>>09101 Carbohydrate metabolism>>>00051 Fructose and mannose metabolism [PATH:ko00051]|KEGG Orthology (KO)>>>09130 Environmental Information Processing>>>09131 Membrane transport>>>02060 Phosphotransferase system (PTS) [PATH:ko02060]|Enzymes>>>2. Transferases>>>2.7 Transferring phosphorus-containing groups>>>2.7.1 Phosphotransferases with an alcohol group as…	COG2893	Phosphotransferase system, mannose/fructose-specific component IIA (ManX) (PDB:1PDO)	G	Carbohydrate transport and metabolism	MKEKMFNRGILVASHGNFASGSLMTAEMFVGETTNDRVRTLGLMPGENIVEFEHYFKNQVDELLDSNQEVIVLTDLIGGSPNNVALSQFLNLDSVDIVTGFNIPLLVELISSYDSKINLEEIVHNAQNSLFNVKQQLNVEEEEDLCL	MKEKMFNRGILVASHGNFASGSLMTAEMFVGETTNDRVRTLGLMPGENIVEFEHYFKNQVDELLDSNQEVIVLTDLIGGSPNNVALSQFLNLDSVDIVTGFNIPLLVELISSYDSKINLEEIVHNAQNSLFNVKQQLNVEEEEDLCL	147	GX69,SS2016UMN1250,SS2016UMN574,SS2016UMN578,SS2016UMN835,SS2017KSU1528,SS2018WUSS017,SS2018WUSS020,SS2018WUSS025,SS2019WUSS017,SS2019WUSS018,SS2019WUSS019,SS2019WUSS020,SS40446,SS40447,SS40459,SS40470,STC2826,WUSS255,WUSS316,WUSS318,WUSS382,WUSS401
47194	GC_00001822	EVERYTHING	SS2016UMN574	2196	23	23	1	0	1	0.950526	0.974635															MLTIIEFVSIFFLFYQKYCILLYNLIKCKYNDKKERKMDFAKINNVMRAFHFEAQIQQIDLDLPIIFQKRYEFSTLTVKNKVFLLVKEKRPGSLDNFVKQAQAIQKQVDKDVILVFNKLSDEQKKKLLQIGASYIDYQENTFIPQIGFLFSKASEKFEPSDPLSPTEQMLLIALLLHTPDLIIDLVEISLITRLSIPSLYRYLKAFKARGWLHNKQKTYQFAKPKQMIFEEVKSLIKDPIREVLVISDKDFQQLYNEGALKMTYLQALSQFSMLADSENYGSYAISKKRYKRIEKEIQQNIFQGHRLEIWNYEPVPFDYIKNNWFENGDVILVDPISLYLTLKDVEDPRIEEEVEMLEDKIINILGEKNAS	MLTIIEFVSIFFLFYQKYCILLYNLIKCKYNDKKERKMDFAKINNVMRAFHFEAQIQQIDLDLPIIFQKRYEFSTLTVKNKVFLLVKEKRPGSLDNFVKQAQAIQKQVDKDVILVFNKLSDEQKKKLLQIGASYIDYQENTFIPQIGFLFSKASEKFEPSDPLSPTEQMLLIALLLHTPDLIIDLVEISLITRLSIPSLYRYLKAFKARGWLHNKQKTYQFAKPKQMIFEEVKSLIKDPIREVLVISDKDFQQLYNEGALKMTYLQALSQFSMLADSENYGSYAISKKRYKRIEKEIQQNIFQGHRLEIWNYEPVPFDYIKNNWFENGDVILVDPISLYLTLKDVEDPRIEEEVEMLEDKIINILGEKNAS	371	GX69,SS2016UMN1250,SS2016UMN574,SS2016UMN578,SS2016UMN835,SS2017KSU1528,SS2018WUSS017,SS2018WUSS020,SS2018WUSS025,SS2019WUSS017,SS2019WUSS018,SS2019WUSS019,SS2019WUSS020,SS40446,SS40447,SS40459,SS40470,STC2826,WUSS255,WUSS316,WUSS318,WUSS382,WUSS401
47215	GC_00001823	EVERYTHING	GX69	1909	23	23	1	0	0.998432	1	0.999215							K03491	probable licABCH operon transcriptional regulator	ko03000	Transcription factors>>>Prokaryotic type>>>Other transcription factors>>>BglG family	COG1762|COG3711	Phosphotransferase system mannitol/fructose-specific IIA domain (Ntr-type) (PtsN) (PDB:2OQ3)|Transcriptional antiterminator (BglG) (PDB:1AUU)	G|T|K	Carbohydrate transport and metabolism|Signal transduction mechanisms|Transcription	MLSTKEKMILQYLYQHQNIFSTSKVLVEHLSYTDRTIRTYIKKMASEISEEETGFAILSKQGYGYQLRISDEEKYHRFLSENQLIFGVDYSDAENRHKQILNKLIFEEECILFDDLADQLFVSRSTLSHDFKHIREHLASYGLSIESKPYKGVYVVGEERQKRHFIMDYFFSEHFYQNIHHFLSNDKSLALPLSFEELTIVVLDECRDSQLKLSDYIIQNLVIHLGLAIQRYQKGFIISPVTIDKEKYAEELAVATKIARRLSHRLEPQNRFPEEEVVYIALHLISKTQLEVEKSSDRLLLRQALFEVLGRYDDEYGYQFSHDFSLIEGLLTHLEVLVERLRHNLHIDNPLLDDIKTTYHDIFDLTQSLMAELSVFHSYSLSESEIAYVALHLMASLER…	MLSTKEKMILQYLYQHQNIFSTSKVLVEHLSYTDRTIRTYIKKMASEISEEETGFAILSKQGYGYQLRISDEEKYHRFLSENQLIFGVDYSDAENRHKQILNKLIFEEECILFDDLADQLFVSRSTLSHDFKHIREHLASYGLSIESKPYKGVYVVGEERQKRHFIMDYFFSEHFYQNIHHFLSNDKSLALPLSFEELTIVVLDECRDSQLKLSDYIIQNLVIHLGLAIQRYQKGFIISPVTIDKEKYAEELAVATKIARRLSHRLEPQNRFPEEEVVYIALHLISKTQLEVEKSSDRLLLRQALFEVLGRYDDEYGYQFSHDFSLIEGLLTHLEVLVERLRHNLHIDNPLLDDIKTTYHDIFDLTQSLMAELSVFHSYSLSESEIAYVALHLMASLER…	657	GX69,SS2016UMN1250,SS2016UMN574,SS2016UMN578,SS2016UMN835,SS2017KSU1528,SS2018WUSS017,SS2018WUSS020,SS2018WUSS025,SS2019WUSS017,SS2019WUSS018,SS2019WUSS019,SS2019WUSS020,SS40446,SS40447,SS40459,SS40470,STC2826,WUSS255,WUSS316,WUSS318,WUSS382,WUSS401
47243	GC_00001824	EVERYTHING	SS2017KSU1528	1628	23	23	1	0	0.998959	0.720366	0.837092															MLGAAIYTASQQIGKILTKKIADQTVKNVAANTVARQAAGVISFGITVGPDVFDLLQGRISSQQLLKNSLVAGTGLLGGVAGGAVAGAFLGPVGSFVGAVAGGTLAAVGSKVVLDNFIEDDRIEMFAILKEEFIDIVMAMALSEEEFKEIQNNIFDKKLGERLKDMFQKKQSVKNRMFTRESIIEREVERVISKRTVLAEEDILEAVQIAEKEFAVI	MLGAAIYTASQQIGKILTKKIADQTVKNVAANTVARQAAGVISFGITVGPDVFDLLQGRISSQQLLKNSLVAGTGLLGGVAGGAVAGAFLGPVGSFVGAVAGGTLAAVGSKVVLDNFIEDDRIEMFAILKEEFIDIVMAMALSEEEFKEIQNNIFDKKLGERLKDMFQKKQSVKNRMFTRESIIEREVERVISKRTVLAEEDILEAVQIAEKEFAVI	217	GX69,SS2016UMN1250,SS2016UMN574,SS2016UMN578,SS2016UMN835,SS2017KSU1528,SS2018WUSS017,SS2018WUSS020,SS2018WUSS025,SS2019WUSS017,SS2019WUSS018,SS2019WUSS019,SS2019WUSS020,SS40446,SS40447,SS40459,SS40470,STC2826,WUSS255,WUSS316,WUSS318,WUSS382,WUSS401
47262	GC_00001825	EVERYTHING	SS2016UMN1250	394	23	23	1	0	0.997625	0.968196	0.98269							K18830	HTH-type transcriptional regulator / antitoxin PezA	ko03000|ko02048	Transcription factors>>>Prokaryotic type>>>Helix-turn-helix>>>Other families|Prokaryotic defense system>>>Toxin-antitoxin system (TA system)>>>Type II TA system>>>PezT-PezA	COG1396	Transcriptional regulator, contains XRE-family HTH domain (HipB) (PDB:1ADR)	K	Transcription	MRRSLSMIGDNIKSLRRTHDLTQPEFAKMVGISRNSLSRYENGTSTVSTELIDRICQKFNVSYVDIVGEDKMLAPVEDYQLTLKVEVIKERGAAILSQLYRYQDSQDIAFDDESNPWILMSDDLAELINTKIYLVDTFDEIERYNGYLDGIERMLDMVHHRVVA	MRRSLSMIGDNIKSLRRTHDLTQPEFAKMVGISRNSLSRYENGTSTVSTELIDRICQKFNVSYVDIVGEDKMLAPVEDYQLTLKVEVIKERGAAILSQLYRYQDSQDIAFDDESNPWILMSDDLAELINTKIYLVDTFDEIERYNGYLDGIERMLDMVHHRVVA	164	GX69,SS2016UMN1250,SS2016UMN574,SS2016UMN578,SS2016UMN835,SS2017KSU1528,SS2018WUSS017,SS2018WUSS020,SS2018WUSS025,SS2019WUSS017,SS2019WUSS018,SS2019WUSS019,SS2019WUSS020,SS40446,SS40447,SS40459,SS40470,STC2826,WUSS255,WUSS316,WUSS318,WUSS382,WUSS401
47313	GC_00001827	EVERYTHING	SS2018WUSS017	1189	23	23	1	0	0.999333	0.847334	0.917078											COG1454	Alcohol dehydrogenase, class IV (EutG) (PDB:6AHC)	C	Energy production and conversion	MLRETWKIADASVIRPVFSQYARTFLRKSNEYAINTLYHKCTVFVSFNYTINYVITDEERKVKMVMVDKNSLALISVNDPELMISKPQALTAATGMDALTHAVEALVTPGAYDVTKKLSIGAIELIKEYLPRAVANGHDIEAREGMVNAIFLGGMSFNNAGLGYVHSMAHQLGAVYNLPHGVCCAMLLPVIERENTKCVPEAFRNVAKALGLHVEGKSDEECADYAIAEIEKLSETVGIPKKLTELGIEEKDFDFEYLSKNALIDACAPGNPFMPTLEETIEFYKELF	MLRETWKIADASVIRPVFSQYARTFLRKSNEYAINTLYHKCTVFVSFNYTINYVITDEERKVKMVMVDKNSLALISVNDPELMISKPQALTAATGMDALTHAVEALVTPGAYDVTKKLSIGAIELIKEYLPRAVANGHDIEAREGMVNAIFLGGMSFNNAGLGYVHSMAHQLGAVYNLPHGVCCAMLLPVIERENTKCVPEAFRNVAKALGLHVEGKSDEECADYAIAEIEKLSETVGIPKKLTELGIEEKDFDFEYLSKNALIDACAPGNPFMPTLEETIEFYKELF	288	GX69,SS2016UMN1250,SS2016UMN574,SS2016UMN578,SS2016UMN835,SS2017KSU1528,SS2018WUSS017,SS2018WUSS020,SS2018WUSS025,SS2019WUSS017,SS2019WUSS018,SS2019WUSS019,SS2019WUSS020,SS40446,SS40447,SS40459,SS40470,STC2826,WUSS255,WUSS316,WUSS318,WUSS382,WUSS401

## Sheet: STC2826
Additional file 4. Unique sequences of strain STC2826 (n=22)
unique_id	gene_cluster_id	bin_name	genome_name	gene_callers_id	num_genomes_gene_cluster_has_hits	num_genes_in_gene_cluster	max_num_paralogs	SCG	functional_homogeneity_index	geometric_homogeneity_index	combined_homogeneity_index	KEGG_Module_ACC	KEGG_Module	KEGG_Class_ACC	KEGG_Class	COG20_PATHWAY_ACC	COG20_PATHWAY	KOfam_ACC	KOfam	KEGG_BRITE_ACC	KEGG_BRITE	COG20_FUNCTION_ACC	COG20_FUNCTION	COG20_CATEGORY_ACC	COG20_CATEGORY	aa_sequence	aa_sequence_no_gaps	aa_sequence_len	genome_names
54034	GC_00002277	EVERYTHING	STC2826	1201	1	1	1	0	1	1	1											COG1961	Site-specific DNA recombinase SpoIVCA/DNA invertase PinE (SpoIVCA) (PDB:1GDT)	L	Replication, recombination and repair	MKYFEVELENPDEFLKLQTEDFVKANRLLLRKIIQSVTVYEEHFVIAFKSGIEMEI	MKYFEVELENPDEFLKLQTEDFVKANRLLLRKIIQSVTVYEEHFVIAFKSGIEMEI	56	STC2826
54041	GC_00002284	EVERYTHING	STC2826	1209	1	1	1	0	1	1	1															MSEEATLVVQLPKVLEKQLRAHYDEMVSTAIERALEDKELYKPMVRMAALSRWLDVSTTTLQKWTREGMPTMVIDGVTLYDKRAVTRWLKQYER	MSEEATLVVQLPKVLEKQLRAHYDEMVSTAIERALEDKELYKPMVRMAALSRWLDVSTTTLQKWTREGMPTMVIDGVTLYDKRAVTRWLKQYER	94	STC2826
54064	GC_00002307	EVERYTHING	STC2826	1200	1	1	1	0	1	1	1							K19350	lincosamide and streptogramin A transport system ATP-binding/permease protein	ko00001|ko02000|ko01504	KEGG Orthology (KO)>>>09130 Environmental Information Processing>>>09131 Membrane transport>>>02010 ABC transporters [PATH:ko02010]|Transporters>>>ABC transporters, eukaryotic type>>>Other subfamilies>>>Macrolide exporter|Antimicrobial resistance genes>>>Gene variants>>>Macrolide resistance genes>>>Transporters	COG0488	ATPase components of ABC transporters with duplicated ATPase domains (Uup) (PDB:5ZXD)	R	General function prediction only	MSLINVSNLTFSYEGSYDNIFENVSFQIDTDWKLGFIGRNGRGKTTFLNLLLGKYAYSGNISSTVKFEYFPYDVEDKSLYTIEVMKSICTECMDWEIFREISLLDVQEDALYRPFNTLSNGEQTKVLLAALFLTASCFLLIDEPTNHLDIDARNVVQNYLKRKKGFILVSHDRSLLDQCVDHILSINKTNIEIQEGNFTSWWENKTLQDNFELAENKKLLKEIGRLSYAAKRSSNWSNKVEKSKYGTTNSGSKLDKGYVGHKAAKAMKRAKNIESRHQEAVLQKSELLHNIEQYDDLKISPLEFHKECLIEANDLSLSYGDKEVCSNLNFRVNIGDRVAIIGKNGSGKSSILKLINGDDIKFTGNFMLASGLKISYISQDTSYLKGNLSEFAYNNKIDE…	MSLINVSNLTFSYEGSYDNIFENVSFQIDTDWKLGFIGRNGRGKTTFLNLLLGKYAYSGNISSTVKFEYFPYDVEDKSLYTIEVMKSICTECMDWEIFREISLLDVQEDALYRPFNTLSNGEQTKVLLAALFLTASCFLLIDEPTNHLDIDARNVVQNYLKRKKGFILVSHDRSLLDQCVDHILSINKTNIEIQEGNFTSWWENKTLQDNFELAENKKLLKEIGRLSYAAKRSSNWSNKVEKSKYGTTNSGSKLDKGYVGHKAAKAMKRAKNIESRHQEAVLQKSELLHNIEQYDDLKISPLEFHKECLIEANDLSLSYGDKEVCSNLNFRVNIGDRVAIIGKNGSGKSSILKLINGDDIKFTGNFMLASGLKISYISQDTSYLKGNLSEFAYNNKIDE…	494	STC2826
54075	GC_00002318	EVERYTHING	STC2826	1210	1	1	1	0	1	1	1											COG1396	Transcriptional regulator, contains XRE-family HTH domain (HipB) (PDB:1ADR)	K	Transcription	MTNNIAKLIEESGKKIKSISETLDISYPTLSSYNQGIRKPKKENAQKLADYFGVSVAYILGIDDEKHAPSKLKIVADSFKISEITSVTPFKSDMEKLKKSIELGEIHLSMPLNEVFSDDFRRILSNYLVDYEETFINDLIKFMNNQGQKSDIWKTWIQTEEFQIRRADRDRK	MTNNIAKLIEESGKKIKSISETLDISYPTLSSYNQGIRKPKKENAQKLADYFGVSVAYILGIDDEKHAPSKLKIVADSFKISEITSVTPFKSDMEKLKKSIELGEIHLSMPLNEVFSDDFRRILSNYLVDYEETFINDLIKFMNNQGQKSDIWKTWIQTEEFQIRRADRDRK	172	STC2826
54084	GC_00002327	EVERYTHING	STC2826	1206	1	1	1	0	1	1	1															MSERIRTILKKFYVTELQNEVLNQLVNDTGLQTFSNYARRMLFKETSLFIQFDDSQFDELIYSLRRIQNNLRQLSKIADQSQDSQAYRAMDYSRRLVSHYEKELTRYHNKKKRKLLSKGA	MSERIRTILKKFYVTELQNEVLNQLVNDTGLQTFSNYARRMLFKETSLFIQFDDSQFDELIYSLRRIQNNLRQLSKIADQSQDSQAYRAMDYSRRLVSHYEKELTRYHNKKKRKLLSKGA	120	STC2826
54128	GC_00002371	EVERYTHING	STC2826	2329	1	1	1	0	1	1	1															MSYYREQYELNREMARERLETCEVLGEIINELQDLIISITNENRRLKRENWNLKQTKRRKK	MSYYREQYELNREMARERLETCEVLGEIINELQDLIISITNENRRLKRENWNLKQTKRRKK	61	STC2826
54132	GC_00002375	EVERYTHING	STC2826	2330	1	1	1	0	1	1	1							K07455	recombination protein RecT	ko03400	DNA repair and recombination proteins>>>Prokaryotic type>>>DSBR (double strand breaks repair)>>>NHEJ (non-homologous end-joining)>>>SHDIR (short-homology-dependent illegitimate recombination)>>>RecET pathway	COG3723	Recombinational DNA repair protein RecT (RecT)	L	Replication, recombination and repair	MTNNQLAKFDSMTPQQAFNSTAVLEKFRSVLNGRETQFVTSLLSIINSNSYLAKATNTSIMNAAMKAATLNLPIEPSLGMAYVVPYNRSEKQGNTWVKINEAQFQMGYRGFIQLAQRSGQIRNINCDIVYKEEFLRYDKVYGTLHLTDEQVDSGEVVGYFASLELINGFRKMIFWKKEKVVAHAQKYSKTYDKSTGDFKPGTPWSTEFDAMAQKTLIKELLSKYAPLSVELQEAIMADNEDSHVNEVKRAKDVTPKNAELVNTDQQLLDDLMSVDTETGEILEEAGVVVSKMETTELKDNGELDLKYEDPNAK	MTNNQLAKFDSMTPQQAFNSTAVLEKFRSVLNGRETQFVTSLLSIINSNSYLAKATNTSIMNAAMKAATLNLPIEPSLGMAYVVPYNRSEKQGNTWVKINEAQFQMGYRGFIQLAQRSGQIRNINCDIVYKEEFLRYDKVYGTLHLTDEQVDSGEVVGYFASLELINGFRKMIFWKKEKVVAHAQKYSKTYDKSTGDFKPGTPWSTEFDAMAQKTLIKELLSKYAPLSVELQEAIMADNEDSHVNEVKRAKDVTPKNAELVNTDQQLLDDLMSVDTETGEILEEAGVVVSKMETTELKDNGELDLKYEDPNAK	313	STC2826
54133	GC_00002376	EVERYTHING	STC2826	1199	1	1	1	0	1	1	1							K18236	lincosamide nucleotidyltransferase B/F	ko01504	Antimicrobial resistance genes>>>Gene variants>>>Macrolide resistance genes>>>Others					MLKQKELIANVKNLTESDERITACMMYGSFTKGEGDQYSDIEFYIFLKDSITSNFDSSNWLFDVAPYLMLYKNEYGTEVVIFDNLIRGEFHFLSEKDMNIIPSFKDSGYIPDTKAMLIYDETGQLENYLSEISGARPNRLTEENANFLLCNFSNLWLMGINVLKRGEYARSLELLSQLQKNTLQLIRMAEKNADNWLNMSKNLEKEISLENYKKFAKTTARLDKVELFEAYKNSLLLVIDLRSHLLEQYNLKVTHDILERLLNYISE	MLKQKELIANVKNLTESDERITACMMYGSFTKGEGDQYSDIEFYIFLKDSITSNFDSSNWLFDVAPYLMLYKNEYGTEVVIFDNLIRGEFHFLSEKDMNIIPSFKDSGYIPDTKAMLIYDETGQLENYLSEISGARPNRLTEENANFLLCNFSNLWLMGINVLKRGEYARSLELLSQLQKNTLQLIRMAEKNADNWLNMSKNLEKEISLENYKKFAKTTARLDKVELFEAYKNSLLLVIDLRSHLLEQYNLKVTHDILERLLNYISE	267	STC2826
54158	GC_00002401	EVERYTHING	STC2826	1205	1	1	1	0	1	1	1															MDKRRIRNVIKQVFLSEEENQKLLEKMKQDGFSNFSRFARKQLLKPDFETWLVSFPEYQLLTDRLLSVGRAINSIAKSATQFGKISQHDLMELGQLMEELVELVEKQVKEDKQRIAKR	MDKRRIRNVIKQVFLSEEENQKLLEKMKQDGFSNFSRFARKQLLKPDFETWLVSFPEYQLLTDRLLSVGRAINSIAKSATQFGKISQHDLMELGQLMEELVELVEKQVKEDKQRIAKR	118	STC2826
54181	GC_00002424	EVERYTHING	STC2826	1198	1	1	1	0	1	1	1							K07495	putative transposase	ko00001	KEGG Orthology (KO)>>>09190 Not Included in Pathway or Brite>>>09192 Unclassified: genetic information processing>>>99976 Replication and repair					MLDRALAAGATASYVLMDSWFTHAPLIGEIASRGLDVIGMVKNDNKRFLVQGRKLSLKELYTAASPVQSKKRGILRSIRTELASGIPVHVVFVRHRTKKNEWLAVLTTDLSLSVEDVIRIYGIRWDIEVFFKCTKSLLRLQKEFQGRSYDLLISHTTIVFSRYILLAWQHRQSTDARSFGGLFYVLCDEVGTLDWAIALQQLLDLINEIATKAGKKLSALIQRQLQQWIATLPSYIKACLPISCCES	MLDRALAAGATASYVLMDSWFTHAPLIGEIASRGLDVIGMVKNDNKRFLVQGRKLSLKELYTAASPVQSKKRGILRSIRTELASGIPVHVVFVRHRTKKNEWLAVLTTDLSLSVEDVIRIYGIRWDIEVFFKCTKSLLRLQKEFQGRSYDLLISHTTIVFSRYILLAWQHRQSTDARSFGGLFYVLCDEVGTLDWAIALQQLLDLINEIATKAGKKLSALIQRQLQQWIATLPSYIKACLPISCCES	247	STC2826
54202	GC_00002445	EVERYTHING	STC2826	1207	1	1	1	0	1	1	1															MTVYYQLENMLVAGFKSQEEYDRYQALKRDYESETENYSFSIREITNQLEIICQTSENDFPNLSEALMIDYLELVGELKRYDTKQADRYLRMVRYV	MTVYYQLENMLVAGFKSQEEYDRYQALKRDYESETENYSFSIREITNQLEIICQTSENDFPNLSEALMIDYLELVGELKRYDTKQADRYLRMVRYV	96	STC2826
54205	GC_00002448	EVERYTHING	STC2826	1194	1	1	1	0	1	1	1											COG4300	Cadmium resistance protein CadD, predicted permease (CadD)	P	Inorganic ion transport and metabolism	MIQNVVTSIILYSGTAVDLLIILMLFFAKRKSRKDIINIYLGQFLGSVSLILLSLLFAFVLDYIPSKEILGLLGLIPILLGLKVLLLGDSDGEAIAKEGLRKDNKNLIFLVAMITFASCGADNIGVFVPYFTTLNLANLIVALLTFLVMIYLLVFSAQKLAQVPSVGETLEKYSKWFIAVVYLGLGIYILIENNSFDMLWTVLG	MIQNVVTSIILYSGTAVDLLIILMLFFAKRKSRKDIINIYLGQFLGSVSLILLSLLFAFVLDYIPSKEILGLLGLIPILLGLKVLLLGDSDGEAIAKEGLRKDNKNLIFLVAMITFASCGADNIGVFVPYFTTLNLANLIVALLTFLVMIYLLVFSAQKLAQVPSVGETLEKYSKWFIAVVYLGLGIYILIENNSFDMLWTVLG	204	STC2826
54213	GC_00002456	EVERYTHING	STC2826	1202	1	1	1	0	1	1	1											COG0515	Serine/threonine protein kinase (SPS1) (PDB:6G4J)	T	Signal transduction mechanisms	MIFMNNVLSRLSKVYQLSKKNNGIIRVYDFDLDSCSYTMERADSTLENFVKASSLSDESKINIIRQIVHTISLVHQRGVLHRDLSPTNIFFVDNIIKLADFGLGKNLNTLTSHQTMGTASFGELFYCAPEQLTLLKDADKRSDVFPLGCIINFVMTRNPEDFSYFLRPVSEKAPNLNPDYRYDDAIDMLNYLNRWFHIRTAENFETMIWDKIESRDFDSDVESYIYEMTGANLCKKCIFKGSVLVRALLRFMQIDEEQGKKLIQSVHSSYRSFSKRF	MIFMNNVLSRLSKVYQLSKKNNGIIRVYDFDLDSCSYTMERADSTLENFVKASSLSDESKINIIRQIVHTISLVHQRGVLHRDLSPTNIFFVDNIIKLADFGLGKNLNTLTSHQTMGTASFGELFYCAPEQLTLLKDADKRSDVFPLGCIINFVMTRNPEDFSYFLRPVSEKAPNLNPDYRYDDAIDMLNYLNRWFHIRTAENFETMIWDKIESRDFDSDVESYIYEMTGANLCKKCIFKGSVLVRALLRFMQIDEEQGKKLIQSVHSSYRSFSKRF	277	STC2826
54215	GC_00002458	EVERYTHING	STC2826	1197	1	1	1	0	1	1	1					COG2226	Biotin biosynthesis					COG2226	Ubiquinone/menaquinone biosynthesis C-methylase UbiE/MenG (UbiE) (PDB:4OBW)	H	Coenzyme transport and metabolism	MQLYPATSRPVCPFHAAKVELVKKIYRILKSGGKLVFTVEHPVFTAYGTQDWHYNEKGEILHFPVDNYYYEGKRTAVFLGEKVTKYHRTLTTYLNTLLSNGFIINHIVEPQPPENMMDIPGMQDEMRRPMMLIVSANKKEKR	MQLYPATSRPVCPFHAAKVELVKKIYRILKSGGKLVFTVEHPVFTAYGTQDWHYNEKGEILHFPVDNYYYEGKRTAVFLGEKVTKYHRTLTTYLNTLLSNGFIINHIVEPQPPENMMDIPGMQDEMRRPMMLIVSANKKEKR	142	STC2826
54223	GC_00002466	EVERYTHING	STC2826	1211	1	1	1	0	1	1	1							K14059	integrase	ko00001	KEGG Orthology (KO)>>>09190 Not Included in Pathway or Brite>>>09192 Unclassified: genetic information processing>>>99976 Replication and repair	COG4974	Site-specific recombinase XerD (XerD) (PDB:1A0P)	L	Replication, recombination and repair	MSIHKYETKKGFFYYVSFYIGLDEYGKKRRHLKRGFKTKKEARLYEARLETGQLSEVLKASKQNTNISYQDLYQEWFQAYQNTVEATTAAKTKDIYRIHILPIFGHKSISSISPLECQNFITEKSKTFKNMKHIKSYTSKIFDFAINMNYIDKNPMSNVIMPKIKKEKSENFWSLEELHRFLKIVKEIEPYKHFALFRLLAYSGLRKGELYALRWGDLDFDNNLLTINKSIGRIDGHAIEKGTKNSFSVRSIYLDSETIDILKHWQELYRQEQNQLAISKIDLSNEYMFTYLTNSDQIEPLHADYLNNILKRIIRKYKLKPISPHGFRHTHATLMTEIGIDPTNTSKRLGHASSQMTLDIYTHTTKTGEQNSIKKFADYLNQAK	MSIHKYETKKGFFYYVSFYIGLDEYGKKRRHLKRGFKTKKEARLYEARLETGQLSEVLKASKQNTNISYQDLYQEWFQAYQNTVEATTAAKTKDIYRIHILPIFGHKSISSISPLECQNFITEKSKTFKNMKHIKSYTSKIFDFAINMNYIDKNPMSNVIMPKIKKEKSENFWSLEELHRFLKIVKEIEPYKHFALFRLLAYSGLRKGELYALRWGDLDFDNNLLTINKSIGRIDGHAIEKGTKNSFSVRSIYLDSETIDILKHWQELYRQEQNQLAISKIDLSNEYMFTYLTNSDQIEPLHADYLNNILKRIIRKYKLKPISPHGFRHTHATLMTEIGIDPTNTSKRLGHASSQMTLDIYTHTTKTGEQNSIKKFADYLNQAK	384	STC2826
54226	GC_00002469	EVERYTHING	STC2826	1208	1	1	1	0	1	1	1															MANRRMLSKTVVQTQRFLRLPLEAQALYCHLVVNADDDGIVEAFPVMRMINANEDSLNLLTLKQYLLLLNNEMVYFIKDFFEQNTIKADRYTPSSHRQLLIDYLKDHQLLDCLNLGPRLINYLQNTRLQVGASLDPDENHNIIKDKISKDRIGKDKLSQDKIGLDNNPILSRLTDDIWLMETLWHRELTQQEKVLLEGFAVNHSLLQLAIQKTAELEPKKQNMSYVKGILMNWEARGFITADQVIASEKDYCPLEISNVEVSEDFIAAMDIWKD	MANRRMLSKTVVQTQRFLRLPLEAQALYCHLVVNADDDGIVEAFPVMRMINANEDSLNLLTLKQYLLLLNNEMVYFIKDFFEQNTIKADRYTPSSHRQLLIDYLKDHQLLDCLNLGPRLINYLQNTRLQVGASLDPDENHNIIKDKISKDRIGKDKLSQDKIGLDNNPILSRLTDDIWLMETLWHRELTQQEKVLLEGFAVNHSLLQLAIQKTAELEPKKQNMSYVKGILMNWEARGFITADQVIASEKDYCPLEISNVEVSEDFIAAMDIWKD	274	STC2826
54231	GC_00002474	EVERYTHING	STC2826	1204	1	1	1	0	1	1	1							K19575	MerR family transcriptional regulator, activator of bmr gene	ko03000	Transcription factors>>>Prokaryotic type>>>Helix-turn-helix>>>MerR family	COG0789	DNA-binding transcriptional regulator, MerR family (SoxR) (PDB:2VZ4)	K	Transcription	MKSFLTIGQLSKLSNIHIKALRYYESINILEPTYIDPNNSYRYYSHATVLYVKTIKICADYGIPLKTFRHFINEKNEILMDEILQLAQKIIEEKEQTLKKDKAHIEDFKLQIKLSKQLDQTSHYHMETNDEDYLLIPFEGEMLSDDYYVKINDILTALSLSSAAFNQRVGCYFKRSKDSWIQYLACKIKHFSNHKLENTLCLKGAHVHGEHITKENIIQRINELNTDQDIQEILILETIESPYKFTNPHLELRYFL	MKSFLTIGQLSKLSNIHIKALRYYESINILEPTYIDPNNSYRYYSHATVLYVKTIKICADYGIPLKTFRHFINEKNEILMDEILQLAQKIIEEKEQTLKKDKAHIEDFKLQIKLSKQLDQTSHYHMETNDEDYLLIPFEGEMLSDDYYVKINDILTALSLSSAAFNQRVGCYFKRSKDSWIQYLACKIKHFSNHKLENTLCLKGAHVHGEHITKENIIQRINELNTDQDIQEILILETIESPYKFTNPHLELRYFL	256	STC2826
54233	GC_00002476	EVERYTHING	STC2826	1196	1	1	1	0	1	1	1											COG0456|COG2320	Ribosomal protein S18 acetylase RimI and related acetyltransferases (RimI) (PDB:1GHE)|GrpB domain, predicted nucleotidyltransferase, UPF0157 family (GrpB) (PDB:6N39)	J|R	Translation, ribosomal structure and biogenesis|General function prediction only	MMLSENNSTPRSDEELQKNMVAELKPHNAPITLVEYDPSWSDLFEQEANRIRSVLGNKALQIEHVGSTSVPGLCAKPIIDMLLVVKDSADELSYVPALESAGYILRIREPEWFEHRLFKGPDTDINLHVFSSGTSEIDRMFRFRDWLRTNDADRDKYAQVKRNLAKNKWRHVQHYADAKTSIIQKIMERASLNLENGIPEKNLFMMCKALNFNAISELSDEYHVRTCRRDELDIWKEMPFDDVKSAKEYNGFMTEYFNDVYGSKEDLFFQKCLFVCDKNDTPIGTCFAWKAYEKISTIHWFKVRKNYEGLGIGRALLSIVMRSIKENDYPVFLHTQPSSFRAIKLYSDFGFAFLTDPIIGYRKNDLEECLTILKEHMPQKDFEKLQFAEAPEDFLKAVK…	MMLSENNSTPRSDEELQKNMVAELKPHNAPITLVEYDPSWSDLFEQEANRIRSVLGNKALQIEHVGSTSVPGLCAKPIIDMLLVVKDSADELSYVPALESAGYILRIREPEWFEHRLFKGPDTDINLHVFSSGTSEIDRMFRFRDWLRTNDADRDKYAQVKRNLAKNKWRHVQHYADAKTSIIQKIMERASLNLENGIPEKNLFMMCKALNFNAISELSDEYHVRTCRRDELDIWKEMPFDDVKSAKEYNGFMTEYFNDVYGSKEDLFFQKCLFVCDKNDTPIGTCFAWKAYEKISTIHWFKVRKNYEGLGIGRALLSIVMRSIKENDYPVFLHTQPSSFRAIKLYSDFGFAFLTDPIIGYRKNDLEECLTILKEHMPQKDFEKLQFAEAPEDFLKAVK…	406	STC2826
54237	GC_00002480	EVERYTHING	STC2826	1203	1	1	1	0	1	1	1							K16264	cobalt-zinc-cadmium efflux system protein	ko00001|ko00001|ko02044	KEGG Orthology (KO)>>>09130 Environmental Information Processing>>>09131 Membrane transport>>>03070 Bacterial secretion system [PATH:ko03070]|KEGG Orthology (KO)>>>09140 Cellular Processes>>>09145 Cellular community - prokaryotes>>>05111 Biofilm formation - Vibrio cholerae [PATH:ko05111]|Secretion system>>>Type II secretion system>>>General secretion pathway protein	COG1230	Co/Zn/Cd efflux system component (CzcD)	P	Inorganic ion transport and metabolism	MKTERNILIALLLNLSFTIFEILGGLLTGSIAIISDAIHDLGDAISIAISYLLEKKSKQKPDIAYTFGYSRYSVLGSLVTTTVLVVGSIITLYNGVMRIATPVDVHYDGMIIFAIVGVAVNAGATYFTRSGESLNQKAVNLHMLEDVLGWLVVLLGAIIMKFTNMTIIDPLMSVAVSAFVLSNALKNGKQIIDVLLEKTPTNMPVDAIISNVLAIDGVESIHHLHVWTLDGVNALAMMHIVLNKDKSDIKKVIRENLKLQGIKHVNIELERVGEACIDSHCHIEDRTQPHQHYHSQ	MKTERNILIALLLNLSFTIFEILGGLLTGSIAIISDAIHDLGDAISIAISYLLEKKSKQKPDIAYTFGYSRYSVLGSLVTTTVLVVGSIITLYNGVMRIATPVDVHYDGMIIFAIVGVAVNAGATYFTRSGESLNQKAVNLHMLEDVLGWLVVLLGAIIMKFTNMTIIDPLMSVAVSAFVLSNALKNGKQIIDVLLEKTPTNMPVDAIISNVLAIDGVESIHHLHVWTLDGVNALAMMHIVLNKDKSDIKKVIRENLKLQGIKHVNIELERVGEACIDSHCHIEDRTQPHQHYHSQ	296	STC2826
54242	GC_00002485	EVERYTHING	STC2826	1195	1	1	1	0	1	1	1							K19279	aminoglycoside 9-adenylyltransferase [EC:2.7.7.-]	ko01000|ko01504	Enzymes>>>2. Transferases>>>2.7 Transferring phosphorus-containing groups>>>2.7.7 Nucleotidyltransferases>>>2.7.7.-|Antimicrobial resistance genes>>>Gene variants>>>Aminoglycoside resistance genes>>>O-Phosphotransferases	COG1708	Predicted nucleotidyltransferase, MJ0604 family (MJ0604) (PDB:5YEP)	R	General function prediction only	MPRKFARKELAFENMNNKEIPKEAIQASKIIEELLDSILVGIYLYGSAVMGGLRINSDVDILVVINRSLSERTRRDLTDRLMLISGKIGNTKDMRPLEVTVINQKDIIPWHFPPKYEFMYGEWLREQFEKGEIPEPTYDPDLAILLAQLRKNSINLLGPKATEVIEPVPMTDIRKAIKESLPGLIASIKGDERNVILTLARMWLTASTGEIRSKDLAAEWAIPQLPFEYAILLDKASKAYLGEYIDKWKGMESEVTELVNYMKKSIESSLNL	MPRKFARKELAFENMNNKEIPKEAIQASKIIEELLDSILVGIYLYGSAVMGGLRINSDVDILVVINRSLSERTRRDLTDRLMLISGKIGNTKDMRPLEVTVINQKDIIPWHFPPKYEFMYGEWLREQFEKGEIPEPTYDPDLAILLAQLRKNSINLLGPKATEVIEPVPMTDIRKAIKESLPGLIASIKGDERNVILTLARMWLTASTGEIRSKDLAAEWAIPQLPFEYAILLDKASKAYLGEYIDKWKGMESEVTELVNYMKKSIESSLNL	272	STC2826
54253	GC_00002496	EVERYTHING	STC2826	1193	1	1	1	0	1	1	1											COG0640	DNA-binding transcriptional regulator, ArsR family (ArsR) (PDB:3F6V)	K	Transcription	MKKDSICQVNVINQQNVTTATNYLEKEKVQKSLRILSKFTDNKQINIIFYLLAVEELCVCDIACLLNLSMASASHHLRKLANQNILDTRREGKIIYYFIKDEEIRDFFNQLG	MKKDSICQVNVINQQNVTTATNYLEKEKVQKSLRILSKFTDNKQINIIFYLLAVEELCVCDIACLLNLSMASASHHLRKLANQNILDTRREGKIIYYFIKDEEIRDFFNQLG	112	STC2826
54270	GC_00002513	EVERYTHING	STC2826	1286	1	1	1	0	1	1	1															MVFKQPILQKLDNKRAGFLVKLALLMFKGVFYLAYQLCVETYLEFPFSFRRWSMFEGRHLEEYSRGFR	MVFKQPILQKLDNKRAGFLVKLALLMFKGVFYLAYQLCVETYLEFPFSFRRWSMFEGRHLEEYSRGFR	68	STC2826

## Sheet: GX69
Additional file 4. Unique sequence of strain GX69 (n=8)
unique_id	gene_cluster_id	bin_name	genome_name	gene_callers_id	num_genomes_gene_cluster_has_hits	num_genes_in_gene_cluster	max_num_paralogs	SCG	functional_homogeneity_index	geometric_homogeneity_index	combined_homogeneity_index	KEGG_Module_ACC	KEGG_Module	KEGG_Class_ACC	KEGG_Class	COG20_PATHWAY_ACC	COG20_PATHWAY	KOfam_ACC	KOfam	KEGG_BRITE_ACC	KEGG_BRITE	COG20_FUNCTION_ACC	COG20_FUNCTION	COG20_CATEGORY_ACC	COG20_CATEGORY	aa_sequence	aa_sequence_no_gaps	aa_sequence_len	genome_names
54079	GC_00002322	EVERYTHING	GX69	184	1	1	1	0	1	1	1							K07729	putative transcriptional regulator	ko03000|ko02048	Transcription factors>>>Prokaryotic type>>>Helix-turn-helix>>>Other families|Prokaryotic defense system>>>Toxin-antitoxin system (TA system)>>>Type II TA system>>>PezT-PezA	COG1396	Transcriptional regulator, contains XRE-family HTH domain (HipB) (PDB:1ADR)	K	Transcription	MNRLKILRKEKGETQDQVAEVAGVSKRSYIYWENGERQIKPDKAQALADHFGVSVGFLLGFEDNLKEALKNLENSEEYGADYYKAFRAHYELRVADGQENFFNLKDDSHYEKLRQCILLSLIPNFKDFSAKELENKLLDRKLLTEAEYKLSDFFFSLGTLPADEVELLTNFIFLSTEDKLNIQNIVKSLSQK	MNRLKILRKEKGETQDQVAEVAGVSKRSYIYWENGERQIKPDKAQALADHFGVSVGFLLGFEDNLKEALKNLENSEEYGADYYKAFRAHYELRVADGQENFFNLKDDSHYEKLRQCILLSLIPNFKDFSAKELENKLLDRKLLTEAEYKLSDFFFSLGTLPADEVELLTNFIFLSTEDKLNIQNIVKSLSQK	192	GX69
54102	GC_00002345	EVERYTHING	GX69	200	1	1	1	0	1	1	1															MDVKELKRQLKKIRGLDFEIKQLNFELQYIEEGLFQRSSFANTKVQVSKVNNMANNIINTVELKDELTKKLKARVEERNRLTKLIDKLDDPMQRTALRCYYVLHYEIYKISDELQCSESACYRIIRTALVELANQL	MDVKELKRQLKKIRGLDFEIKQLNFELQYIEEGLFQRSSFANTKVQVSKVNNMANNIINTVELKDELTKKLKARVEERNRLTKLIDKLDDPMQRTALRCYYVLHYEIYKISDELQCSESACYRIIRTALVELANQL	136	GX69
54106	GC_00002349	EVERYTHING	GX69	198	1	1	1	0	1	1	1															MAEHNPYKWYKDLQDGAEKSRKEQAENFNKSLAKLGKNAEAKRQADQELFNKALQKMHDENEERKENEIARAKTEAATKAEQEARRKFGTKTENEKRNDEALRQMLRNMKL	MAEHNPYKWYKDLQDGAEKSRKEQAENFNKSLAKLGKNAEAKRQADQELFNKALQKMHDENEERKENEIARAKTEAATKAEQEARRKFGTKTENEKRNDEALRQMLRNMKL	111	GX69
54172	GC_00002415	EVERYTHING	GX69	199	1	1	1	0	1	1	1															MAEYVRYCSECGKCFETVSNVAKYCSDGCREIAKKERQRRLMKERRLKQKAQKLISRKSFTNKKAQKLTRPEYTDPYKKRMDKARKNKDWKTYYTLFKEQYLANEKNWAYSGRYVVNGFEIHDPDFVLNVVETIER	MAEYVRYCSECGKCFETVSNVAKYCSDGCREIAKKERQRRLMKERRLKQKAQKLISRKSFTNKKAQKLTRPEYTDPYKKRMDKARKNKDWKTYYTLFKEQYLANEKNWAYSGRYVVNGFEIHDPDFVLNVVETIER	136	GX69
54214	GC_00002457	EVERYTHING	GX69	197	1	1	1	0	1	1	1															MTRTLQEIKAELEALHQENQTAIEKYTEDLKAIDPKIEQAKQDIADAQTTVDAEAYDIAKRELWTAENTKEMLKNKLDELTQKPLISKRDYNKLVDEINVLAEKENMTIINKVSEMFPEFEKLKKLHTENYQLANDTLEILENKIGKNEESYKYSDQGHLLPGRYSGLEYTPKRSVVYLLDSLVEHYERMVK	MTRTLQEIKAELEALHQENQTAIEKYTEDLKAIDPKIEQAKQDIADAQTTVDAEAYDIAKRELWTAENTKEMLKNKLDELTQKPLISKRDYNKLVDEINVLAEKENMTIINKVSEMFPEFEKLKKLHTENYQLANDTLEILENKIGKNEESYKYSDQGHLLPGRYSGLEYTPKRSVVYLLDSLVEHYERMVK	192	GX69
54247	GC_00002490	EVERYTHING	GX69	183	1	1	1	0	1	1	1							K02342	DNA polymerase III subunit epsilon [EC:2.7.7.7]	ko00001|ko00001|ko00001|ko01000|ko03032|ko03400	KEGG Orthology (KO)>>>09120 Genetic Information Processing>>>09124 Replication and repair>>>03030 DNA replication [PATH:ko03030]|KEGG Orthology (KO)>>>09120 Genetic Information Processing>>>09124 Replication and repair>>>03430 Mismatch repair [PATH:ko03430]|KEGG Orthology (KO)>>>09120 Genetic Information Processing>>>09124 Replication and repair>>>03440 Homologous recombination [PATH:ko03440]|Enz…	COG0272|COG0847	NAD-dependent DNA ligase (Lig) (PDB:5TT5)|DNA polymerase III, epsilon subunit or related 3'-5' exonuclease (DnaQ) (PDB:1J53)	L|L	Replication, recombination and repair|Replication, recombination and repair	MNSFVALDVETANSFRGSLCAIGLVKFENGKMTDFFYSHINPEEEFDPFNTFIHGITPEDVKDAPTFPTLRPKLIEFIDGLPVVAHFAQFDMNALKDAYIKYQLPFDDIRYFCSYYVSKFAYPGQISYKLNHLAEVFNFELIHHEALSDAKVCGQLICKMMELTGNTDLETFLTSLRYKKFGVLGEHGFTRTSIRHQYSPKNKFYIPTEEEQANMDQTNPVYGARFVFTGKLEHFTRQEAAKEIALLGGIPEGNVTTKTNYLVIGEQDFRIVGQSGQSNKMRKAFELLGTGQEIEILSELDFLKLL	MNSFVALDVETANSFRGSLCAIGLVKFENGKMTDFFYSHINPEEEFDPFNTFIHGITPEDVKDAPTFPTLRPKLIEFIDGLPVVAHFAQFDMNALKDAYIKYQLPFDDIRYFCSYYVSKFAYPGQISYKLNHLAEVFNFELIHHEALSDAKVCGQLICKMMELTGNTDLETFLTSLRYKKFGVLGEHGFTRTSIRHQYSPKNKFYIPTEEEQANMDQTNPVYGARFVFTGKLEHFTRQEAAKEIALLGGIPEGNVTTKTNYLVIGEQDFRIVGQSGQSNKMRKAFELLGTGQEIEILSELDFLKLL	306	GX69
54257	GC_00002500	EVERYTHING	GX69	2204	1	1	1	0	1	1	1											COG3646	Phage regulatory protein Rha (pRha)	X	Mobilome: prophages, transposons	MRRNYSSYLDNFCNTYGLSGAQVARMVGMAEETIQAIRRGERKPQQATKDKLNRFILSYKKENKPMTPITSQETQTDIVGIDSRTVAEWTGKQHSELMKDIRRYEDYLKQGKIPATDFWQETTYTASNGKENPCYMITKKGCEFIQHKMTGQKGAVFTAKYINYFWEQGEQLQEATQILLDLSDQPTQSAIELNSDMAYIKNRLAELQSMTTMADIKVGLAKTYRIAELMED	MRRNYSSYLDNFCNTYGLSGAQVARMVGMAEETIQAIRRGERKPQQATKDKLNRFILSYKKENKPMTPITSQETQTDIVGIDSRTVAEWTGKQHSELMKDIRRYEDYLKQGKIPATDFWQETTYTASNGKENPCYMITKKGCEFIQHKMTGQKGAVFTAKYINYFWEQGEQLQEATQILLDLSDQPTQSAIELNSDMAYIKNRLAELQSMTTMADIKVGLAKTYRIAELMED	232	GX69
54265	GC_00002508	EVERYTHING	GX69	2216	1	1	1	0	1	1	1															MTIEELKQRLEGIKWIDKEISQLYLELQYLETGLFKQTTLTQSRVQTSRANSSESQLVAQLAFKEDITNRIDKLTKERLELIRMIDTLRNPKYRLALNLYYIQQKVDLEAGEIMNVSKTTFFRYLKLALAELADLLTHAEKEN	MTIEELKQRLEGIKWIDKEISQLYLELQYLETGLFKQTTLTQSRVQTSRANSSESQLVAQLAFKEDITNRIDKLTKERLELIRMIDTLRNPKYRLALNLYYIQQKVDLEAGEIMNVSKTTFFRYLKLALAELADLLTHAEKEN	143	GX69
